# Supplementary material for: Association of Vitamins and Minerals with Type 1 Diabetes Risk: A Mendelian Randomization Study
Source: Nutrients. 2025 Oct 20;17(20):3297. doi: 10.3390/nu17203297 (PMC12566610; doi:10.3390/nu17203297)
Supplement: Supplementary file 1 [file nutrients-17-03297-s001.zip]

Archive with 4 entries (4 files):
- Supplement table S11.pdf
- Supplemental Table S1-S10 (pdf version).pdf
- Supplementary Figures.pdf
- Supplementary Table S1-S9.xlsx
