# Supplementary material for: Association of Vitamins and Minerals with Type 1 Diabetes Risk: A Mendelian Randomization Study
Source: Nutrients. 2025 Oct 20;17(20):3297. doi: 10.3390/nu17203297 (PMC12566610; doi:10.3390/nu17203297)
Supplement: Supplementary file 1 [file nutrients-17-03297-s001.zip › Supplementary Table S1-S9.xlsx]

## Sheet: Sup Table S1
Supplementary Table S1 : Description of the GWAS datasets
Exposure:
Trait	GWAS population	Sex distribution	Sample size	First author	Year	Method of measurement	Mean micronutrient level	GWAS link
Vitamin C	European-ancestry	54% Female, 46% Male	52018	Zheng, JS	2020	fluorometric assay, High-Performance Liquid Chromatography (HPLC)	50.95 µmol/L	https://www.ebi.ac.uk/gwas/studies/GCST011816
Vitamin D	European-ancestry	50.2% Female, 49.8% Male	79366	Jiang, X	2018	Chemiluminescent Immunoassays (CLIA), Liquid Chromatography-Tandem Mass Spectrometry (LC-MS/MS)	0.05 µmol/L	https://www.ebi.ac.uk/gwas/studies/GCST005367
Retinol (vitamin a)	European-ancestry	52.3% Female, 47.7% Male	8247	Chen, Y	2023	LC-MS/MS	2.0 µmol/L	https://www.ebi.ac.uk/gwas/studies/GCST90200405
Vitamin K1 (3 models used, each adjusting for a different covariate. See main text for details)	European-ancestry	53% Female, 47% Male	2138	Dashti, HS.	2014	LC-MS/MS	0.00145 µmol/L	https://www.ebi.ac.uk/gwas/studies/GCST002653
Vitamin B12	European-ancestry	64.6% Female, 35.4% Male	45576	Grarup, N	2013	CLIA	409 pmol/L	https://www.ebi.ac.uk/gwas/studies/GCST90277442
Vitamin B6	European-ancestry	57.4% Female, 42.6% Male	2934	Tanaka T	2009	LC-MS/MS	42.6 nmol/L	https://www.ebi.ac.uk/gwas/studies/GCST000358
Alpha-tocopherol	European-ancestry	74% Female, 26% Male	3767	Major, JM	2011	HPLC	16.2 mg/L	https://www.ebi.ac.uk/gwas/studies/GCST001142
Beta & gamma-tocopherol	European-ancestry	53% Female, 47% Male	14296	Surendran, P	2022	Nuclear Magnetic Resonance (NMR)	1.2 µmol/L	https://www.ebi.ac.uk/gwas/studies/GCST90245213
Magnesium	European-ancestry	7% Female, 93% Male	145571	Verma, A	2024	Inductively Coupled Plasma-Mass Spectrometry (ICP-MS)	0.85 mmol/L	https://www.ebi.ac.uk/gwas/studies/GCST90475480
Potassium	Multi-ancestry (African American/Afro-Caribbean, Hispanic/Latin American, East Asian, European)	8% Female, 92% Male	603756	Verma, A	2024	Automated clinical chemistry analyzers	4.3 mmol/L	https://www.ebi.ac.uk/gwas/studies/GCST90480654
Iron	Multi-ancestry (African American/Afro-Caribbean, Hispanic/Latin American, East Asian, European)	8% Female, 92% Male	127495	Verma, A	2024	Automated clinical chemistry analyzers	18.2 µmol/L	https://www.ebi.ac.uk/gwas/studies/GCST90479654
Zinc	European-ancestry	86% Female, 14% Male	2603	Evans, DM	2013	ICP-MS	13.7 µmol/L	https://www.ebi.ac.uk/gwas/studies/GCST002040
Copper	European-ancestry	86% Female, 14% Male	2603	Evans, DM	2014	ICP-MS	15.5 µmol/L	https://www.ebi.ac.uk/gwas/studies/GCST002041
Selenium	European-ancestry	93% Female, 7% Male	5477	Evans, DM	2015	ICP-MS	1.10 µmol/L	https://www.ebi.ac.uk/gwas/studies/GCST002039
Carotene	European-ancestry	52% Female, 48% Male	8256	Chen, Y	2023	LC-MS/MS	0.12 µmol/L	https://www.ebi.ac.uk/gwas/studies/GCST90200142
Folate	European-ancestry	65.2% Female, 34.8% Male	21708	Grarup, N	2013	CLIA	22.6 nmol/L	https://www.ebi.ac.uk/gwas/studies/GCST90277443
Outcome:
Type 1 Diabetes	European-ancestry	49% Female, 51% Male	520580	Chiou, J.	2021	Clinical diagnosis with autoantibody positivity and insulin dependence	NA	https://www.ebi.ac.uk/gwas/studies/GCST90014023
Type 1 Diabetes	Multi-ancestry (African American/Afro-Caribbean, Hispanic/Latin American, European)	8% Female, 92% Male	609028	Verma, A	2024	Clinical diagnosis and insulin dependence	NA	https://www.ebi.ac.uk/gwas/studies/GCST90479879
Type 1 Diabetes	Hispanic or Latin American	8% Female, 92% Male	57429	Verma, A	2025	Clinical diagnosis and insulin dependence	NA	https://www.ebi.ac.uk/gwas/studies/GCST90475659
Type 1 Diabetes	African American or Afro-Caribbean	8% Female, 92% Male	115861	Verma, A	2024	Clinical diagnosis and insulin dependence	NA	https://www.ebi.ac.uk/gwas/studies/GCST90475660
Type 1 Diabetes	East Asian	46.3% Female, 53.7% Male	133251	Sakaue, S	2021	Clinical diagnosis from past medical history and EMR text-mining	NA	https://www.ebi.ac.uk/gwas/studies/GCST90018705

## Sheet: Sup Table S2
Supplementary Table S2 : Results of the MR analyses testing associations between the micronutrients and T1D
Significant associations
Nominal associations
Outcome: Chiou, J (T1D)
Method	N of SNPs	OR	Beta	95% LL	95% UL	Standard Error	P-val	Steiger test
Vitamin C
MR Egger	33	0.883671	-0.123671	0.628147	1.24314	0.174138	0.482897	TRUE
Weighted median	33	0.844041	-0.169554	0.694953	1.02511	0.0991618	0.0872892	TRUE
Inverse variance weighted	33	0.854397	-0.15736	0.702169	1.03963	0.100113	0.115993	TRUE
Weighted mode	33	0.879576	-0.128315	0.719068	1.07591	0.102798	0.221004	TRUE
MR-PRESSO (Outlier-corrected)	33	0.879927	-0.1279167	0.737303	1.05014	0.0902241	0.165633	NA
Vitamin D	N of SNPs	OR	Beta	95% LL	95% UL	Standard Error	P-val	Steiger test
MR Egger	18	0.985242	-0.0148683	0.653641	1.48507	0.209351	0.944261	TRUE
Weighted median	18	0.970642	-0.0297978	0.688914	1.36758	0.174919	0.864733	TRUE
Inverse variance weighted	18	0.905098	-0.0997117	0.685745	1.19462	0.141601	0.481324	TRUE
Weighted mode	18	0.965701	-0.0349015	0.709205	1.31496	0.157504	0.827273	TRUE
MR-PRESSO (Outlier-corrected)	18	NA	NA	NA	NA	NA	NA	NA
Retinol (vitamin A)	N of SNPs	OR	Beta	95% LL	95% UL	Standard Error	P-val	Steiger test
MR Egger	NA	NA	NA	NA	NA	NA	NA	NA
Weighted median	NA	NA	NA	NA	NA	NA	NA	NA
Inverse variance weighted	2	0.852449	-0.159642	0.496111	1.46473	0.27618	0.56324	TRUE
Weighted mode	NA	NA	NA	NA	NA	NA	NA	NA
MR-PRESSO (Outlier-corrected)	NA	NA	NA	NA	NA	NA	NA	NA
Vitamin K (1st model)	N of SNPs	OR	Beta	95% LL	95% UL	Standard Error	P-val	Steiger test		Vitamin K (2nd model)	N of SNPs	OR	Beta	95% LL	95% UL	Standard Error	P-val	Steiger test		Vitamin K (3rd model)	N of SNPs	OR	Beta	95% LL	95% UL	Standard Error	P-val	Steiger test
MR Egger	5	0.890064	-0.116462	0.651168	1.21661	0.159452	0.518023	TRUE		MR Egger	5	0.977482	-0.0227753	-0.202354	0.156803	0.0916216	0.819731	TRUE		MR Egger	4	0.940659	-0.0611742	-0.201794	0.0794459	0.071745	0.483665	TRUE
Weighted median	5	0.971931	-0.028471	0.87429	1.08048	0.0540167	0.59814	TRUE		Weighted median	5	0.969047	-0.0314419	-0.12541	0.062526	0.0479428	0.511939	TRUE		Weighted median	4	0.968214	-0.0323017	-0.127721	0.0631179	0.0486835	0.507007	TRUE
Inverse variance weighted	5	0.91957	-0.0838493	0.844875	1.00087	0.0432228	0.0523879	TRUE		Inverse variance weighted	5	0.932781	-0.0695847	-0.161415	0.0222459	0.0468523	0.137493	TRUE		Inverse variance weighted	4	0.951221	-0.0500088	-0.127554	0.0275363	0.0395638	0.206229	TRUE
Weighted mode	5	0.983639	-0.0164966	0.858989	1.12638	0.0691338	0.823128	TRUE		Weighted mode	5	0.975172	-0.0251412	-0.119598	0.0693158	0.0481924	0.629444	TRUE		Weighted mode	4	0.972126	-0.0282699	-0.144338	0.0877985	0.0592186	0.665713	TRUE
MR-PRESSO (Outlier-corrected)	NA	NA	NA	NA	NA	NA	NA	NA		MR-PRESSO (Outlier-corrected)	NA	NA	NA	NA	NA	NA	NA	NA		MR-PRESSO (Outlier-corrected)	NA	NA	NA	NA	NA	NA	NA	NA
Vitamin B12	N of SNPs	OR	Beta	95% LL	95% UL	Standard Error	P-val	Steiger test
MR Egger	9	1.16082	0.149126	0.657304	2.05004	0.290171	0.623124	TRUE
Weighted median	9	1.03934	0.0385837	0.895552	1.20621	0.0759685	0.61153	TRUE
Inverse variance weighted	9	1.22598	0.203737	0.958334	1.56836	0.125661	0.104949	TRUE
Weighted mode	9	1.00436	0.00434675	0.838719	1.2027	0.091952	0.963455	TRUE
MR-PRESSO (Outlier-corrected)	9	1.00484	0.00482723	0.918695	1.09906	0.045729	0.919367	NA
Vitamin B6	N of SNPs	OR	Beta	95% LL	95% UL	Standard Error	P-val	Steiger test
MR Egger	NA	NA	NA	NA	NA	NA	NA	NA
Weighted median	NA	NA	NA	NA	NA	NA	NA	NA
Inverse variance weighted	NA	NA	NA	NA	NA	NA	NA	NA
Weighted mode	NA	NA	NA	NA	NA	NA	NA	NA
MR-PRESSO (Outlier-corrected)	NA	NA	NA	NA	NA	NA	NA	NA
Wald Ratio	1	1.01077	0.0107124	0.991783	1.03012	0.00967517	0.268205	TRUE
Alpha-tocopherol (vitamin E)	N of SNPs	OR	Beta	95% LL	95% UL	Standard Error	P-val	Steiger test
MR Egger	NA	NA	NA	NA	NA	NA	NA	NA
Weighted median	NA	NA	NA	NA	NA	NA	NA	NA
Inverse variance weighted	NA	NA	NA	NA	NA	NA	NA	NA
Weighted mode	NA	NA	NA	NA	NA	NA	NA	NA
MR-PRESSO (Outlier-corrected)	NA	NA	NA	NA	NA	NA	NA	NA
Wald Ratio	1	0.260175	-1.3464	0.0947805	0.714189	0.5152	0.00896584	TRUE
Gamma and beta-tocopherol (vitamin E)	N of SNPs	OR	Beta	95% LL	95% UL	Standard Error	P-val	Steiger test
MR Egger	NA	NA	NA	NA	NA	NA	NA	NA
Weighted median	NA	NA	NA	NA	NA	NA	NA	NA
Inverse variance weighted	NA	NA	NA	NA	NA	NA	NA	NA
Weighted mode	NA	NA	NA	NA	NA	NA	NA	NA
MR-PRESSO (Outlier-corrected)	NA	NA	NA	NA	NA	NA	NA	NA
Wald Ratio	1	1.10363	0.098607	0.827921	1.47116	0.146655	0.501346	TRUE
Magnesium	N of SNPs	OR	Beta	95% LL	95% UL	Standard Error	P-val	Steiger test
MR Egger	81	1.37002	0.314825	1.00915	1.85995	0.155981	0.0469473	TRUE
Weighted median	81	1.03095	0.0304769	0.877021	1.21189	0.0825005	0.711819	TRUE
Inverse variance weighted	81	0.930459	-0.0720772	0.820606	1.05502	0.0640992	0.260817	TRUE
Weighted mode	81	1.03498	0.0343866	0.844469	1.26848	0.103793	0.741283	TRUE
MR-PRESSO	81	0.978596	-0.021636	0.883848	1.0835	0.0519562	0.678099	NA
Potassium	N of SNPs	OR	Beta	95% LL	95% UL	Standard Error	P-val	Steiger test
MR Egger	259	0.711459	-0.340437	0.461108	1.09774	0.221269	0.12514	TRUE
Weighted median	259	0.827104	-0.189825	0.674249	1.01461	0.10425	0.0686286	TRUE
Inverse variance weighted	259	0.927307	-0.0754702	0.794514	1.0823	0.0788543	0.338525	TRUE
Weighted mode	259	0.87081	-0.138332	0.613395	1.23625	0.178783	0.439792	TRUE
MR-PRESSO (Outlier-corrected)	259	0.8825	-0.124996	0.763406	1.02017	0.0739637	0.0922238	NA
Iron	N of SNPs	OR	Beta	95% LL	95% UL	Standard Error	P-val	Steiger test
MR Egger	20	1.08919	0.0854334	0.852138	1.39218	0.125225	0.503772	TRUE
Weighted median	20	0.983102	-0.0170429	0.845228	1.14346	0.0770946	0.825042	TRUE
Inverse variance weighted	20	0.957769	-0.0431482	0.808559	1.13451	0.0864045	0.617515	TRUE
Weighted mode	20	1.02286	0.0226057	0.899718	1.16286	0.0654488	0.733592	TRUE
MR-PRESSO (Outlier-corrected)	20	0.984065	-0.0160631	0.859268	1.12699	0.0691892	0.819032	NA
Zinc	N of SNPs	OR	Beta	95% LL	95% UL	Standard Error	P-val	Steiger test
MR Egger	6	1.0387	0.0379703	0.767395	1.40592	0.154451	0.817905	TRUE
Weighted median	6	0.909916	-0.0944027	0.827962	0.999983	0.0481559	0.0499543	TRUE
Inverse variance weighted	6	0.917124	-0.0865121	0.850796	0.988624	0.0383015	0.0239013	TRUE
Weighted mode	6	0.89517	-0.110741	0.796093	1.00658	0.0598461	0.12348	TRUE
MR-PRESSO (Outlier-corrected)	NA	NA	NA	NA	NA	NA	NA	NA
Copper	N of SNPs	OR	Beta	95% LL	95% UL	Standard Error	P-val	Steiger test
MR Egger	6	0.944031	-0.0575964	0.789409	1.12894	0.0912622	0.562234	TRUE
Weighted median	6	0.949858	-0.0514432	0.862377	1.04621	0.0492959	0.29669	TRUE
Inverse variance weighted	6	0.945448	-0.056096	0.861327	1.03779	0.0475436	0.238046	TRUE
Weighted mode	6	0.979132	-0.0210892	0.869308	1.10283	0.0606982	0.742406	TRUE
MR-PRESSO (Outlier-corrected)	NA	NA	NA	NA	NA	NA	NA	NA
Selenium	N of SNPs	OR	Beta	95% LL	95% UL	Standard Error	P-val	Steiger test
MR Egger	NA	NA	NA	NA	NA	NA	NA	NA
Weighted median	NA	NA	NA	NA	NA	NA	NA	NA
Inverse variance weighted	NA	NA	NA	NA	NA	NA	NA	NA
Weighted mode	NA	NA	NA	NA	NA	NA	NA	NA
MR-PRESSO (Outlier-corrected)	NA	NA	NA	NA	NA	NA	NA	NA
Wald Ratio	1	1.0296	0.029166	0.908383	1.16698	0.0639056	0.648108	TRUE
Carotene	N of SNPs	OR	Beta	95% LL	95% UL	Standard Error	P-val	Steiger test
MR Egger	NA	NA	NA	NA	NA	NA	NA	NA
Weighted median	NA	NA	NA	NA	NA	NA	NA	NA
Inverse variance weighted	2	0.968907	-0.0315867	0.867739	1.08187	0.056264	0.574528	TRUE
Weighted mode	NA	NA	NA	NA	NA	NA	NA	NA
MR-PRESSO (Outlier-corrected)	NA	NA	NA	NA	NA	NA	NA	NA
Folate	N of SNPs	OR	Beta	95% LL	95% UL	Standard Error	P-val	Steiger test
MR Egger	NA	NA	NA	NA	NA	NA	NA	NA
Weighted median	NA	NA	NA	NA	NA	NA	NA	NA
Inverse variance weighted	2	0.716323	-0.333624	0.438767	1.16946	0.250083	0.182187	TRUE
Weighted mode	NA	NA	NA	NA	NA	NA	NA	NA
MR-PRESSO (Outlier-corrected)	NA	NA	NA	NA	NA	NA	NA	NA
Outcome: Verma, A (T1D)
Multi-ancestry
Method	N of SNPs	OR	Beta	95% LL	95% UL	Standard Error	P-val	Steiger test
Vitamin C
MR Egger	32	0.988113	-0.011958	0.827113	1.18045	0.0907426	0.896039	TRUE
Weighted median	32	1.02508	0.0247734	0.899358	1.16838	0.0667588	0.710572	TRUE
Inverse variance weighted	32	1.02195	0.0217151	0.920685	1.13436	0.0532408	0.683372	TRUE
Weighted mode	32	1.02785	0.0274676	0.908946	1.1623	0.0627232	0.664482	TRUE
MR-PRESSO (Outlier-corrected)	NA	NA	NA	NA	NA	NA	NA	NA
Vitamin D	N of SNPs	OR	Beta	95% LL	95% UL	Standard Error	P-val	Steiger test
MR Egger	18	0.844748	-0.168716	0.615101	1.16013	0.161864	0.31275	TRUE
Weighted median	18	0.99779	-0.00221203	0.784184	1.26958	0.122908	0.985641	TRUE
Inverse variance weighted	18	1.0268	0.0264429	0.819901	1.2859	0.114803	0.817834	TRUE
Weighted mode	18	0.94137	-0.0604186	0.7373	1.20192	0.124664	0.63411	TRUE
MR-PRESSO (Outlier-corrected)	18	NA	NA	NA	NA	NA	NA	NA
Retinol (vitamin A)	N of SNPs	OR	Beta	95% LL	95% UL	Standard Error	P-val	Steiger test
MR Egger	NA	NA	NA	NA	NA	NA	NA	NA
Weighted median	NA	NA	NA	NA	NA	NA	NA	NA
Inverse variance weighted	NA	NA	NA	NA	NA	NA	NA	NA
Weighted mode	NA	NA	NA	NA	NA	NA	NA	NA
MR-PRESSO (Outlier-corrected)	NA	NA	NA	NA	NA	NA	NA	NA
Wald ratio	1	0.839612	-0.174815	0.623974	1.12977	0.151445	0.248371	TRUE
Vitamin K (1st model)	N of SNPs	OR	Beta	95% LL	95% UL	Standard Error	P-val	Steiger test		Vitamin K (2nd model)	N of SNPs	OR	Beta	95% LL	95% UL	Standard Error	P-val	Steiger test		Vitamin K (3rd model)	N of SNPs	OR	Beta	95% LL	95% UL	Standard Error	P-val	Steiger test
MR Egger	5	0.974897	-0.0254234	0.808317	1.17581	0.0956007	0.80752	TRUE		MR Egger	5	0.984938	-0.0151764	0.924657	1.04915	0.0322225	0.66978	TRUE		MR Egger	4	0.987551	-0.0125271	0.922137	1.05761	0.0349666	0.754429	TRUE
Weighted median	5	1.0131	0.0130191	0.945338	1.08573	0.0353225	0.712443	TRUE		Weighted median	5	1.00135	0.00135192	0.955396	1.04952	0.0239699	0.955023	TRUE		Weighted median	4	1.00095	0.000945284	0.951835	1.05259	0.0256678	0.970623	TRUE
Inverse variance weighted	5	1.02635	0.02601	0.969555	1.08647	0.029045	0.370516	TRUE		Inverse variance weighted	5	1.00947	0.00942151	0.970394	1.05011	0.0201402	0.639931	TRUE		Inverse variance weighted	4	1.00704	0.00701179	0.966091	1.04972	0.0211782	0.74058	TRUE
Weighted mode	5	1.01104	0.0109777	0.925352	1.10466	0.0451831	0.819986	TRUE		Weighted mode	5	0.999052	-0.000947978	0.955184	1.04494	0.02291	0.968977	TRUE		Weighted mode	4	0.999439	-0.00056105	0.954001	1.04704	0.0237397	0.982629	TRUE
MR-PRESSO (Outlier-corrected)	NA	NA	NA	NA	NA	NA	NA	NA		MR-PRESSO (Outlier-corrected)	NA	NA	NA	NA	NA	NA	NA	NA		MR-PRESSO (Outlier-corrected)	NA	NA	NA	NA	NA	NA	NA	NA
Vitamin B12	N of SNPs	OR	Beta	95% LL	95% UL	Standard Error	P-val	Steiger test
MR Egger	9	1.01793	0.0177665	0.877124	1.18133	0.0759559	0.821752	TRUE
Weighted median	9	1.01717	0.0170216	0.942419	1.09784	0.0389423	0.66204	TRUE
Inverse variance weighted	9	1.03914	0.0383963	0.969029	1.11433	0.0356414	0.281348	TRUE
Weighted mode	9	1.04285	0.0419556	0.961182	1.13145	0.0416058	0.342783	TRUE
MR-PRESSO (Outlier-corrected)	NA	NA	NA	NA	NA	NA	NA	NA
Vitamin B6	N of SNPs	OR	Beta	95% LL	95% UL	Standard Error	P-val	Steiger test
MR Egger	NA	NA	NA	NA	NA	NA	NA	NA
Weighted median	NA	NA	NA	NA	NA	NA	NA	NA
Inverse variance weighted	NA	NA	NA	NA	NA	NA	NA	NA
Weighted mode	NA	NA	NA	NA	NA	NA	NA	NA
MR-PRESSO (Outlier-corrected)	NA	NA	NA	NA	NA	NA	NA	NA
Wald Ratio	1	1.00276	0.00275312	0.987629	1.01812	0.00775598	0.722614	TRUE
Alpha-tocopherol (vitamin E)	N of SNPs	OR	Beta	95% LL	95% UL	Standard Error	P-val	Steiger test
MR Egger	NA	NA	NA	NA	NA	NA	NA	NA
Weighted median	NA	NA	NA	NA	NA	NA	NA	NA
Inverse variance weighted	NA	NA	NA	NA	NA	NA	NA	NA
Weighted mode	NA	NA	NA	NA	NA	NA	NA	NA
MR-PRESSO (Outlier-corrected)	NA	NA	NA	NA	NA	NA	NA	NA
Wald Ratio	1	1.31456	0.273498	0.667818	2.58761	0.345529	0.428632	TRUE
Gamma and beta-tocopherol (vitamin E)	N of SNPs	OR	Beta	95% LL	95% UL	Standard Error	P-val	Steiger test
MR Egger	NA	NA	NA	NA	NA	NA	NA	NA
Weighted median	NA	NA	NA	NA	NA	NA	NA	NA
Inverse variance weighted	NA	NA	NA	NA	NA	NA	NA	NA
Weighted mode	NA	NA	NA	NA	NA	NA	NA	NA
MR-PRESSO (Outlier-corrected)	NA	NA	NA	NA	NA	NA	NA	NA
Wald Ratio	1	0.886827	-0.120106	0.696127	1.12977	0.123529	0.330909	TRUE
Magnesium	N of SNPs	OR	Beta	95% LL	95% UL	Standard Error	P-val	Steiger test
MR Egger	82	0.966926	-0.0336333	0.580337	1.61104	0.260466	0.897581	TRUE
Weighted median	82	0.961059	-0.0397191	0.86288	1.07041	0.0549799	0.470031	TRUE
Inverse variance weighted	82	0.844495	-0.169017	0.695702	1.02511	0.0988864	0.0874138	TRUE
Weighted mode	82	0.920533	-0.0828029	0.735485	1.15214	0.114501	0.471663	TRUE
MR-PRESSO (Outlier-corrected)	82	0.933672	-0.06863	0.867267	1.00516	0.037642	0.0716255	NA
MR-LAP	83	0.973927	-0.0264194	0.934442	1.01508	0.0211157	0.210871	NA
Potassium	N of SNPs	OR	Beta	95% LL	95% UL	Standard Error	P-val	Steiger test
MR Egger	294	1.80479	0.590446	1.49967	2.172	0.0944913	1.46149e-09	TRUE
Weighted median	294	1.31106	0.270834	1.18135	1.45501	0.0531523	3.47948e-07	TRUE
Inverse variance weighted	294	1.49558	0.402517	1.37328	1.62878	0.0435286	2.30468e-21	TRUE
Weighted mode	294	1.12411	0.116995	0.884627	1.42843	0.122237	0.339297	TRUE
MR-PRESSO (Outlier-corrected)	294	1.45693	0.376335	1.35367	1.56808	0.0375085	1.53942e-20	NA
MR-LAP	296	1.09878	0.0942005	1.07555	1.12251	0.0109003	5.52243e-18	NA
Iron	N of SNPs	OR	Beta	95% LL	95% UL	Standard Error	P-val	Steiger test
MR Egger	21	1.13932	0.130433	0.949334	1.36733	0.0930756	0.177227	TRUE
Weighted median	21	1.10164	0.0968004	0.997189	1.21703	0.0508244	0.0568313	TRUE
Inverse variance weighted	21	1.09821	0.0936792	0.97483	1.2372	0.060802	0.123383	TRUE
Weighted mode	21	1.10484	0.0996966	1.00876	1.21006	0.0464139	0.0441482	TRUE
MR-PRESSO (Outlier-corrected)	21	1.0769	0.0740867	0.977595	1.18629	0.0493607	0.149811	NA
MR-LAP	21	1.01739	0.0172415	0.993963	1.04137	0.011886	0.146899	NA
Zinc	N of SNPs	OR	Beta	95% LL	95% UL	Standard Error	P-val	Steiger test
MR Egger	6	1.00324	0.00323081	0.816538	1.23262	0.105058	0.97694	TRUE
Weighted median	6	1.02754	0.027169	0.967391	1.09143	0.0307761	0.377347	TRUE
Inverse variance weighted	6	1.01128	0.0112169	0.961797	1.06331	0.0255965	0.661225	TRUE
Weighted mode	6	1.02989	0.0294557	0.949931	1.11659	0.0412358	0.506979	TRUE
MR-PRESSO (Outlier-corrected)	NA	NA	NA	NA	NA	NA	NA	NA
Copper	N of SNPs	OR	Beta	95% LL	95% UL	Standard Error	P-val	Steiger test
MR Egger	6	0.990831	-0.00921097	0.917707	1.06978	0.0391154	0.825399	TRUE
Weighted median	6	0.993968	-0.00604982	0.954299	1.03529	0.0207801	0.770948	TRUE
Inverse variance weighted	6	0.998607	-0.00139391	0.954321	1.04495	0.0231433	0.951973	TRUE
Weighted mode	6	0.99705	-0.00295407	0.955549	1.04035	0.0216914	0.896988	TRUE
MR-PRESSO (Outlier-corrected)	NA	NA	NA	NA	NA	NA	NA	NA
Selenium	N of SNPs	OR	Beta	95% LL	95% UL	Standard Error	P-val	Steiger test
MR Egger	NA	NA	NA	NA	NA	NA	NA	NA
Weighted median	NA	NA	NA	NA	NA	NA	NA	NA
Inverse variance weighted	NA	NA	NA	NA	NA	NA	NA	NA
Weighted mode	NA	NA	NA	NA	NA	NA	NA	NA
MR-PRESSO (Outlier-corrected)	NA	NA	NA	NA	NA	NA	NA	NA
Wald Ratio	1	0.985049	-0.0150642	0.901186	1.07672	0.0453976	0.740018	TRUE
Carotene	N of SNPs	OR	Beta	95% LL	95% UL	Standard Error	P-val	Steiger test
MR Egger	NA	NA	NA	NA	NA	NA	NA	NA
Weighted median	NA	NA	NA	NA	NA	NA	NA	NA
Inverse variance weighted	2	0.96804	-0.0324816	0.827931	1.13186	0.0797671	0.683857	TRUE
Weighted mode	NA	NA	NA	NA	NA	NA	NA	NA
MR-PRESSO (Outlier-corrected)	NA	NA	NA	NA	NA	NA	NA	NA
Folate	N of SNPs	OR	Beta	95% LL	95% UL	Standard Error	P-val	Steiger test
MR Egger	NA	NA	NA	NA	NA	NA	NA	NA
Weighted median	NA	NA	NA	NA	NA	NA	NA	NA
Inverse variance weighted	2	0.896687	-0.109048	0.730633	1.10048	0.104487	0.296647	TRUE
Weighted mode	NA	NA	NA	NA	NA	NA	NA	NA
MR-PRESSO (Outlier-corrected)	NA	NA	NA	NA	NA	NA	NA	NA
Outcome: Verma, A (T1D)
Hispanic or Latin American
Method	N of SNPs	OR	Beta	95% LL	95% UL	Standard Error	P-val	Steiger test
Vitamin C
MR Egger	34	0.951124	-0.0501108	0.865573	1.04513	0.0480884	0.305194	TRUE
Weighted median	34	0.949498	-0.0518213	0.880184	1.02427	0.0386752	0.180275	TRUE
Inverse variance weighted	34	0.988003	-0.0120692	0.939345	1.03918	0.0257669	0.639499	TRUE
Weighted mode	34	0.953909	-0.0471866	0.875433	1.03942	0.0438012	0.289163	TRUE
MR-PRESSO (Outlier-corrected)	NA	NA	NA	NA	NA	NA	NA	NA
Vitamin D	N of SNPs	OR	Beta	95% LL	95% UL	Standard Error	P-val	Steiger test
MR Egger	17	0.967582	-0.0329546	0.816997	1.14592	0.0863087	0.707947	TRUE
Weighted median	17	0.950714	-0.050542	0.822054	1.09951	0.0741876	0.495699	TRUE
Inverse variance weighted	17	0.919196	-0.0842556	0.820647	1.02958	0.0578607	0.145343	TRUE
Weighted mode	17	0.949911	-0.0513865	0.81296	1.10993	0.0794322	0.526854	TRUE
MR-PRESSO (Outlier-corrected)	17	NA	NA	NA	NA	NA	NA	NA
Retinol (vitamin A)	N of SNPs	OR	Beta	95% LL	95% UL	Standard Error	P-val	Steiger test
MR Egger	NA	NA	NA	NA	NA	NA	NA	NA
Weighted median	NA	NA	NA	NA	NA	NA	NA	NA
Inverse variance weighted	NA	NA	NA	NA	NA	NA	NA	NA
Weighted mode	NA	NA	NA	NA	NA	NA	NA	NA
MR-PRESSO (Outlier-corrected)	NA	NA	NA	NA	NA	NA	NA	NA
Wald ratio	1	1.17869	0.164405	1.0087	1.37733	0.0794612	0.0385461	TRUE
Vitamin K (1st model)	N of SNPs	OR	Beta	95% LL	95% UL	Standard Error	P-val	Steiger test		Vitamin K (2nd model)	N of SNPs	OR	Beta	95% LL	95% UL	Standard Error	P-val	Steiger test		Vitamin K (3rd model)	N of SNPs	OR	Beta	95% LL	95% UL	Standard Error	P-val	Steiger test
MR Egger	5	1.1209	0.114132	0.930501	1.35026	0.0949819	0.315718	TRUE		MR Egger	5	1.00304	0.00303661	0.948856	1.06032	0.028334	0.921418	TRUE		MR Egger	4	1.00272	0.00271628	0.930944	1.08003	0.0378942	0.949379	TRUE
Weighted median	5	1.01897	0.0187969	0.975548	1.06434	0.0222211	0.397606	TRUE		Weighted median	5	1.00658	0.00655907	0.983156	1.03056	0.0120134	0.585079	TRUE		Weighted median	4	1.00667	0.00664918	0.981013	1.033	0.0131726	0.613718	TRUE
Inverse variance weighted	5	1.03436	0.0337788	0.988028	1.08286	0.0233792	0.148508	TRUE		Inverse variance weighted	5	1.0141	0.0140015	0.982356	1.04687	0.016226	0.388192	TRUE		Inverse variance weighted	4	1.01457	0.0144643	0.976401	1.05423	0.0195641	0.459709	TRUE
Weighted mode	5	1.01797	0.017807	0.966048	1.07267	0.0267083	0.541438	TRUE		Weighted mode	5	1.0039	0.00388993	0.982065	1.02621	0.011218	0.746247	TRUE		Weighted mode	4	1.00356	0.00355744	0.978991	1.02875	0.012648	0.796791	TRUE
MR-PRESSO (Outlier-corrected)	NA	NA	NA	NA	NA	NA	NA	NA		MR-PRESSO (Outlier-corrected)	NA	NA	NA	NA	NA	NA	NA	NA		MR-PRESSO (Outlier-corrected)	NA	NA	NA	NA	NA	NA	NA	NA
Vitamin B12	N of SNPs	OR	Beta	95% LL	95% UL	Standard Error	P-val	Steiger test
MR Egger	9	0.981694	-0.0184758	0.905929	1.0638	0.040979	0.665724	TRUE
Weighted median	9	0.967393	-0.0331502	0.922539	1.01443	0.0242223	0.17113	TRUE
Inverse variance weighted	9	0.977854	-0.0223954	0.940957	1.0162	0.0196235	0.253765	TRUE
Weighted mode	9	0.972124	-0.0282715	0.92299	1.02387	0.026462	0.316523	TRUE
MR-PRESSO (Outlier-corrected)	NA	NA	NA	NA	NA	NA	NA	NA
Vitamin B6	N of SNPs	OR	Beta	95% LL	95% UL	Standard Error	P-val	Steiger test
MR Egger	NA	NA	NA	NA	NA	NA	NA	NA
Weighted median	NA	NA	NA	NA	NA	NA	NA	NA
Inverse variance weighted	NA	NA	NA	NA	NA	NA	NA	NA
Weighted mode	NA	NA	NA	NA	NA	NA	NA	NA
MR-PRESSO (Outlier-corrected)	NA	NA	NA	NA	NA	NA	NA	NA
Wald Ratio	1	0.995804	-0.00420508	0.987883	1.00379	0.00407469	0.302072	TRUE
Alpha-tocopherol (vitamin E)	N of SNPs	OR	Beta	95% LL	95% UL	Standard Error	P-val	Steiger test
MR Egger	NA	NA	NA	NA	NA	NA	NA	NA
Weighted median	NA	NA	NA	NA	NA	NA	NA	NA
Inverse variance weighted	NA	NA	NA	NA	NA	NA	NA	NA
Weighted mode	NA	NA	NA	NA	NA	NA	NA	NA
MR-PRESSO (Outlier-corrected)	NA	NA	NA	NA	NA	NA	NA	NA
Wald Ratio	1	1.09061	0.0867344	0.780943	1.52306	0.170402	0.610752	TRUE
Gamma and beta-tocopherol (vitamin E)	N of SNPs	OR	Beta	95% LL	95% UL	Standard Error	P-val	Steiger test
MR Egger	NA	NA	NA	NA	NA	NA	NA	NA
Weighted median	NA	NA	NA	NA	NA	NA	NA	NA
Inverse variance weighted	NA	NA	NA	NA	NA	NA	NA	NA
Weighted mode	NA	NA	NA	NA	NA	NA	NA	NA
MR-PRESSO (Outlier-corrected)	NA	NA	NA	NA	NA	NA	NA	NA
Wald Ratio	1	0.871178	-0.137909	0.743871	1.02027	0.0806015	0.0870811	TRUE
Magnesium	N of SNPs	OR	Beta	95% LL	95% UL	Standard Error	P-val	Steiger test
MR Egger	83	0.937573	-0.0644601	0.830758	1.05812	0.0617123	0.299349	TRUE
Weighted median	83	0.945085	-0.05648	0.89118	1.00225	0.0299639	0.0594383	TRUE
Inverse variance weighted	83	0.967973	-0.0325515	0.923747	1.01432	0.0238599	0.172481	TRUE
Weighted mode	83	0.925277	-0.077662	0.854937	1.0014	0.0403397	0.0576712	TRUE
MR-PRESSO (Outlier-corrected)	83	0.987184	-0.0128986	0.953618	1.02193	0.01765	0.466758	NA
MR-LAP	90	0.994062	-0.0059559	0.939163	1.05217	0.0289849	0.837195	NA
Potassium	N of SNPs	OR	Beta	95% LL	95% UL	Standard Error	P-val	Steiger test
MR Egger	291	1.37661	0.319624	1.24326	1.52427	0.0519845	2.59453e-09	TRUE
Weighted median	291	1.13573	0.127273	1.06643	1.20953	0.0321208	7.42233e-05	TRUE
Inverse variance weighted	291	1.17138	0.158181	1.12227	1.22264	0.0218512	4.51963e-13	TRUE
Weighted mode	291	1.09972	0.0950578	0.985049	1.22775	0.0561845	0.0917414	TRUE
MR-PRESSO (Outlier-corrected)	291	1.14558	0.135915	1.09721	1.19609	0.0220137	2.16551e-09	NA
MR-LAP	293	1.26539	0.23538	1.20869	1.32475	0.0233888	7.98821e-24	NA
Iron	N of SNPs	OR	Beta	95% LL	95% UL	Standard Error	P-val	Steiger test
MR Egger	21	1.02926	0.0288383	0.941756	1.12489	0.0453305	0.53225	TRUE
Weighted median	21	1.04675	0.0456869	0.981571	1.11625	0.0327999	0.163651	TRUE
Inverse variance weighted	21	1.04528	0.0442823	0.989631	1.10405	0.0279109	0.112613	TRUE
Weighted mode	21	1.05348	0.052096	0.991239	1.11962	0.0310692	0.109149	TRUE
MR-PRESSO (Outlier-corrected)	NA	NA	NA	NA	NA	NA	NA	NA
MR-LAP	21	1.04408	0.0431334	0.987999	1.10334	0.0281668	0.125681	NA
Zinc	N of SNPs	OR	Beta	95% LL	95% UL	Standard Error	P-val	Steiger test
MR Egger	6	1.07383	0.0712341	0.957471	1.20433	0.0585171	0.290386	TRUE
Weighted median	6	1.0049	0.00488487	0.966963	1.04432	0.0196325	0.803503	TRUE
Inverse variance weighted	6	0.986287	-0.0138081	0.957497	1.01594	0.0151148	0.360956	TRUE
Weighted mode	6	1.01437	0.0142712	0.965491	1.06573	0.0251986	0.595632	TRUE
MR-PRESSO (Outlier-corrected)	NA	NA	NA	NA	NA	NA	NA	NA
Copper	N of SNPs	OR	Beta	95% LL	95% UL	Standard Error	P-val	Steiger test
MR Egger	6	1.00466	0.00465349	0.977447	1.03264	0.0140128	0.756495	TRUE
Weighted median	6	0.999971	-2.9193e-05	0.978324	1.0221	0.0111659	0.997914	TRUE
Inverse variance weighted	6	1.00457	0.00455827	0.9862	1.02328	0.00941548	0.628297	TRUE
Weighted mode	6	0.994402	-0.0056133	0.970328	1.01907	0.012504	0.878755	TRUE
MR-PRESSO (Outlier-corrected)	NA	NA	NA	NA	NA	NA	NA	NA
Selenium	N of SNPs	OR	Beta	95% LL	95% UL	Standard Error	P-val	Steiger test
MR Egger	NA	NA	NA	NA	NA	NA	NA	NA
Weighted median	NA	NA	NA	NA	NA	NA	NA	NA
Inverse variance weighted	NA	NA	NA	NA	NA	NA	NA	NA
Weighted mode	NA	NA	NA	NA	NA	NA	NA	NA
MR-PRESSO (Outlier-corrected)	NA	NA	NA	NA	NA	NA	NA	NA
Wald Ratio	1	0.997569	-0.00243405	0.947686	1.05008	0.0261727	0.925904	TRUE
Carotene	N of SNPs	OR	Beta	95% LL	95% UL	Standard Error	P-val	Steiger test
MR Egger	NA	NA	NA	NA	NA	NA	NA	NA
Weighted median	NA	NA	NA	NA	NA	NA	NA	NA
Inverse variance weighted	2	1.0185	0.0183265	0.974221	1.06478	0.0226754	0.41897	TRUE
Weighted mode	NA	NA	NA	NA	NA	NA	NA	NA
MR-PRESSO (Outlier-corrected)	NA	NA	NA	NA	NA	NA	NA	NA
Folate	N of SNPs	OR	Beta	95% LL	95% UL	Standard Error	P-val	Steiger test
MR Egger	NA	NA	NA	NA	NA	NA	NA	NA
Weighted median	NA	NA	NA	NA	NA	NA	NA	NA
Inverse variance weighted	2	1.0222	0.021958	0.916782	1.13974	0.0555323	0.69253	TRUE
Weighted mode	NA	NA	NA	NA	NA	NA	NA	NA
MR-PRESSO (Outlier-corrected)	NA	NA	NA	NA	NA	NA	NA	NA
Outcome: Verma, A (T1D)
African American or Afro-Caribbean
Method	N of SNPs	OR	Beta	95% LL	95% UL	Standard Error	P-val	Steiger test
Vitamin C
MR Egger	33	1.02461	0.024313	0.974126	1.07771	0.0257795	0.352915	TRUE
Weighted median	33	1.01291	0.0128296	0.969728	1.05802	0.0222295	0.563843	TRUE
Inverse variance weighted	33	1.00704	0.00701331	0.973737	1.04148	0.0171567	0.682702	TRUE
Weighted mode	33	1.01451	0.0144012	0.971445	1.05948	0.0221287	0.519827	TRUE
MR-PRESSO (Outlier-corrected)	NA	NA	NA	NA	NA	NA	NA	NA
Vitamin D	N of SNPs	OR	Beta	95% LL	95% UL	Standard Error	P-val	Steiger test
MR Egger	17	0.966736	-0.03383	0.803112	1.1637	0.0946076	0.725637	TRUE
Weighted median	17	0.9918	-0.0082335	0.858374	1.14597	0.0737151	0.911066	TRUE
Inverse variance weighted	17	1.00439	0.00438294	0.893597	1.12893	0.0596341	0.941411	TRUE
Weighted mode	17	0.986494	-0.0135985	0.857039	1.1355	0.0717721	0.852109	TRUE
MR-PRESSO (Outlier-corrected)	NA	NA	NA	NA	NA	NA	NA	NA
Retinol (vitamin A)	N of SNPs	OR	Beta	95% LL	95% UL	Standard Error	P-val	Steiger test
MR Egger	NA	NA	NA	NA	NA	NA	NA	NA
Weighted median	NA	NA	NA	NA	NA	NA	NA	NA
Inverse variance weighted	NA	NA	NA	NA	NA	NA	NA	NA
Weighted mode	NA	NA	NA	NA	NA	NA	NA	NA
MR-PRESSO (Outlier-corrected)	NA	NA	NA	NA	NA	NA	NA	NA
Wald ratio	1	1.14852	0.138475	0.940322	1.40282	0.102045	0.174781	TRUE
Vitamin K (1st model)	N of SNPs	OR	Beta	95% LL	95% UL	Standard Error	P-val	Steiger test		Vitamin K (2nd model)	N of SNPs	OR	Beta	95% LL	95% UL	Standard Error	P-val	Steiger test		Vitamin K (3rd model)	N of SNPs	OR	Beta	95% LL	95% UL	Standard Error	P-val	Steiger test
MR Egger	5	1.02468	0.0243826	0.947805	1.10779	0.0397902	0.583347	TRUE		MR Egger	6	0.99727	-0.00273328	0.981881	1.0129	0.00793441	0.747831	TRUE		MR Egger	4	1.00241	0.00240256	0.984038	1.02112	0.00943554	0.8228	TRUE
Weighted median	5	0.994451	0.00289056	0.97498	1.03161	0.0144024	0.840933	TRUE		Weighted median	6	0.997412	-0.0025914	0.986657	1.00828	0.00553126	0.639426	TRUE		Weighted median	4	0.997109	-0.0028949	0.985362	1.009	0.00604663	0.632107	TRUE
Inverse variance weighted	5	0.994451	-0.00556403	0.972111	1.0173	0.0115923	0.631246	TRUE		Inverse variance weighted	6	0.996793	-0.00321204	0.987016	1.00667	0.00502928	0.523038	TRUE		Inverse variance weighted	4	0.995901	-0.00410732	0.985581	1.00633	0.00531474	0.439631	TRUE
Weighted mode	5	1.00424	0.00422608	0.969122	1.04062	0.0181585	0.827393	TRUE		Weighted mode	6	0.997295	-0.0027087	0.987287	1.0074	0.00514582	0.621124	TRUE		Weighted mode	4	0.997119	-0.00288508	0.98669	1.00766	0.00536446	0.628042	TRUE
MR-PRESSO (Outlier-corrected)	NA	NA	NA	NA	NA	NA	NA	NA		MR-PRESSO (Outlier-corrected)	NA	NA	NA	NA	NA	NA	NA	NA		MR-PRESSO (Outlier-corrected)	NA	NA	NA	NA	NA	NA	NA	NA
Vitamin B12	N of SNPs	OR	Beta	95% LL	95% UL	Standard Error	P-val	Steiger test
MR Egger	9	1.03599	0.0353616	0.990232	1.08387	0.02305	0.168869	TRUE
Weighted median	9	1.03468	0.0340939	1.00835	1.0617	0.013151	0.00952833	TRUE
Inverse variance weighted	9	1.02812	0.0277306	1.00605	1.05067	0.0110696	0.0122409	TRUE
Weighted mode	9	1.03621	0.0355687	1.01051	1.06256	0.0128135	0.0240771	TRUE
MR-PRESSO (Outlier-corrected)	NA	NA	NA	NA	NA	NA	NA	NA
Vitamin B6	N of SNPs	OR	Beta	95% LL	95% UL	Standard Error	P-val	Steiger test
MR Egger	1	NA	NA	NA	NA	NA	NA	NA
Weighted median	1	NA	NA	NA	NA	NA	NA	NA
Inverse variance weighted	1	NA	NA	NA	NA	NA	NA	NA
Weighted mode	1	NA	NA	NA	NA	NA	NA	NA
MR-PRESSO (Outlier-corrected)	1	NA	NA	NA	NA	NA	NA	NA
Wald Ratio	1	0.991999	-0.00803272	0.983575	1.0005	0.00435142	0.0648922	TRUE
Alpha-tocopherol (vitamin E)	N of SNPs	OR	Beta	95% LL	95% UL	Standard Error	P-val	Steiger test
MR Egger	NA	NA	NA	NA	NA	NA	NA	NA
Weighted median	NA	NA	NA	NA	NA	NA	NA	NA
Inverse variance weighted	NA	NA	NA	NA	NA	NA	NA	NA
Weighted mode	NA	NA	NA	NA	NA	NA	NA	NA
MR-PRESSO (Outlier-corrected)	NA	NA	NA	NA	NA	NA	NA	NA
Wald Ratio	NA	1.02708	0.0267197	0.798466	1.32115	0.12846	0.835229	TRUE
Gamma and beta-tocopherol (vitamin E)	N of SNPs	OR	Beta	95% LL	95% UL	Standard Error	P-val	Steiger test
MR Egger	NA	NA	NA	NA	NA	NA	NA	NA
Weighted median	NA	NA	NA	NA	NA	NA	NA	NA
Inverse variance weighted	NA	NA	NA	NA	NA	NA	NA	NA
Weighted mode	NA	NA	NA	NA	NA	NA	NA	NA
MR-PRESSO (Outlier-corrected)	NA	NA	NA	NA	NA	NA	NA	NA
Wald Ratio	1	1.09998	0.0952896	0.94754	1.27694	0.0761099	0.21057	TRUE
Magnesium	N of SNPs	OR	Beta	95% LL	95% UL	Standard Error	P-val	Steiger test
MR Egger	82	0.994277	-0.00573964	0.877709	1.12633	0.0636228	0.928343	TRUE
Weighted median	82	1.02328	0.0230115	0.98134	1.06701	0.0213508	0.281131	TRUE
Inverse variance weighted	82	0.999727	-0.000273283	0.957194	1.04415	0.0221816	0.99017	TRUE
Weighted mode	82	1.01101	0.010947	0.940596	1.08669	0.0368308	0.767057	TRUE
MR-PRESSO (Outlier-corrected)	82	1.02505	0.0247403	1.00344	1.04712	0.0108688	0.0252295	NA
MR-LAP	88	0.995934	-0.00407449	0.938815	1.05653	0.030134	0.892444	NA
Potassium	N of SNPs	OR	Beta	95% LL	95% UL	Standard Error	P-val	Steiger test
MR Egger	290	1.12968	0.121931	1.08709	1.17393	0.0196046	1.75028e-09	TRUE
Weighted median	290	1.05243	0.0510987	1.02346	1.08222	0.0142419	0.000333323	TRUE
Inverse variance weighted	290	1.08666	0.083112	1.06687	1.10683	0.00937949	7.92743e-19	TRUE
Weighted mode	290	1.02235	0.022106	0.941891	1.10969	0.0418224	0.59751	TRUE
MR-PRESSO (Outlier-corrected)	NA	NA	NA	NA	NA	NA	NA	NA
MR-LAP	293	1.17624	0.162324	1.13903	1.21466	0.0163994	4.24146e-23	NA
Iron	N of SNPs	OR	Beta	95% LL	95% UL	Standard Error	P-val	Steiger test
MR Egger	21	0.983175	-0.0169687	0.911371	1.06063	0.038692	0.665929	TRUE
Weighted median	21	1.01468	0.0145738	0.95591	1.07706	0.0304414	0.632118	TRUE
Inverse variance weighted	21	0.996699	-0.00330654	0.954161	1.04113	0.0222532	0.881879	TRUE
Weighted mode	21	1.01323	0.0131453	0.952808	1.07749	0.0313708	0.679661	TRUE
MR-PRESSO (Outlier-corrected)	NA	NA	NA	NA	NA	NA	NA	NA
MR-LAP	21	0.999061	-0.000939653	0.963396	1.03605	0.0185463	0.959592	NA
Zinc	N of SNPs	OR	Beta	95% LL	95% UL	Standard Error	P-val	Steiger test
MR Egger	6	0.989813	-0.0102388	0.915881	1.06971	0.0396071	0.808771	TRUE
Weighted median	6	0.99968	-0.000319569	0.977519	1.02234	0.0114376	0.97771	TRUE
Inverse variance weighted	6	1.00315	0.00314456	0.984793	1.02185	0.00942262	0.738588	TRUE
Weighted mode	6	0.999393	-0.000606905	0.973334	1.02615	0.0134803	0.965833	TRUE
MR-PRESSO (Outlier-corrected)	NA	NA	NA	NA	NA	NA	NA	NA
Copper	N of SNPs	OR	Beta	95% LL	95% UL	Standard Error	P-val	Steiger test
MR Egger	6	1.00131	0.00131024	0.985985	1.01688	0.00786938	0.875842	TRUE
Weighted median	6	0.998153	-0.00184862	0.987562	1.00886	0.00544275	0.734122	TRUE
Inverse variance weighted	6	0.996651	-0.00335465	0.985803	1.00762	0.00558394	0.547994	TRUE
Weighted mode	6	0.998356	-0.00164512	0.988466	1.00835	0.0050794	0.759137	TRUE
MR-PRESSO (Outlier-corrected)	NA	NA	NA	NA	NA	NA	NA	NA
Selenium	N of SNPs	OR	Beta	95% LL	95% UL	Standard Error	P-val	Steiger test
MR Egger	NA	NA	NA	NA	NA	NA	NA	NA
Weighted median	NA	NA	NA	NA	NA	NA	NA	NA
Inverse variance weighted	NA	NA	NA	NA	NA	NA	NA	NA
Weighted mode	NA	NA	NA	NA	NA	NA	NA	NA
MR-PRESSO (Outlier-corrected)	NA	NA	NA	NA	NA	NA	NA	NA
Wald Ratio	1	0.963306	-0.0373839	0.934004	0.993528	0.0157605	0.0176921	TRUE
Carotene	N of SNPs	OR	Beta	95% LL	95% UL	Standard Error	P-val	Steiger test
MR Egger	NA	NA	NA	NA	NA	NA	NA	NA
Weighted median	NA	NA	NA	NA	NA	NA	NA	NA
Inverse variance weighted	2	0.999991	-8.94325e-06	0.970714	1.03015	0.0151604	0.999529	TRUE
Weighted mode	NA	NA	NA	NA	NA	NA	NA	NA
MR-PRESSO (Outlier-corrected)	NA	NA	NA	NA	NA	NA	NA	NA
Folate	N of SNPs	OR	Beta	95% LL	95% UL	Standard Error	P-val	Steiger test
MR Egger	NA	NA	NA	NA	NA	NA	NA	NA
Weighted median	NA	NA	NA	NA	NA	NA	NA	NA
Inverse variance weighted	2	0.948981	-0.0523665	0.868284	1.03718	0.0453421	0.248124	TRUE
Weighted mode	NA	NA	NA	NA	NA	NA	NA	NA
MR-PRESSO (Outlier-corrected)	NA	NA	NA	NA	NA	NA	NA	NA
Outcome: Sakaue, S (T1D)
Method	N of SNPs	OR	Beta	95% LL	95% UL	Standard Error	P-val	Steiger test
Vitamin C
MR Egger	22	0.162569	-1.81665	0.0344833	0.766424	0.791138	0.0325998	TRUE
Weighted median	22	0.513798	-0.665925	0.229137	1.1521	0.411996	0.106021	TRUE
Inverse variance weighted	22	0.688485	-0.373262	0.367415	1.29013	0.32041	0.244039	TRUE
Weighted mode	22	0.442129	-0.816153	0.183069	1.06779	0.449867	0.08396	TRUE
MR-PRESSO (Outlier-corrected)	22	NA	NA	NA	NA	NA	NA	NA
Vitamin D	N of SNPs	OR	Beta	95% LL	95% UL	Standard Error	P-val	Steiger test
MR Egger	8	3.00179	1.09921	0.613984	14.6759	0.809692	0.223439	TRUE
Weighted median	8	3.27475	1.18624	0.773243	13.8688	0.73643	0.107223	TRUE
Inverse variance weighted	8	3.31825	1.19944	1.08078	10.1878	0.572323	0.0361053	TRUE
Weighted mode	8	3.08817	1.12758	0.860174	11.087	0.652142	0.127429	TRUE
MR-PRESSO (Outlier-corrected)	8	NA	NA	NA	NA	NA	NA	NA
Retinol (vitamin A)	N of SNPs	OR	Beta	95% LL	95% UL	Standard Error	P-val	Steiger test
MR Egger	NA	NA	NA	NA	NA	NA	NA	NA
Weighted median	NA	NA	NA	NA	NA	NA	NA	NA
Inverse variance weighted	NA	NA	NA	NA	NA	NA	NA	NA
Weighted mode	NA	NA	NA	NA	NA	NA	NA	NA
Wald Ratio	1	2.38702	0.870045	0.564935	10.0859	0.735249	0.236677	TRUE
MR-PRESSO (Outlier-corrected)	NA	NA	NA	NA	NA	NA	NA	NA
Vitamin K (1st model)	N of SNPs	OR	Beta	95% LL	95% UL	Standard Error	P-val	Steiger test		Vitamin K (2nd model)	N of SNPs	OR	Beta	95% LL	95% UL	Standard Error	P-val	Steiger test		Vitamin K (3rd model)	N of SNPs	OR	Beta	95% LL	95% UL	Standard Error	P-val	Steiger test
MR Egger	4	0.727632	-0.31796	0.127789	4.14315	0.887457	0.754415	TRUE		MR Egger	5	0.982736	-0.0174144	0.863237	1.11878	0.0661491	0.809397	TRUE		MR Egger	4	0.967622	-0.0329143	0.837179	1.11839	0.073879	0.69953	TRUE
Weighted median	4	0.751685	-0.285437	0.538518	1.04923	0.170152	0.0934355	TRUE		Weighted median	5	0.927299	-0.0754792	0.832654	1.0327	0.0549273	0.16939	TRUE		Weighted median	4	0.927585	-0.0751703	0.823559	1.04475	0.0606888	0.215487	TRUE
Inverse variance weighted	4	0.764842	-0.268086	0.577885	1.01228	0.143007	0.0608423	TRUE		Inverse variance weighted	5	0.921953	-0.0812606	0.837263	1.01521	0.0491616	0.0983455	TRUE		Inverse variance weighted	4	0.928146	-0.0745664	0.838328	1.02759	0.0519283	0.151017	TRUE
Weighted mode	4	0.747087	-0.291574	0.527301	1.05848	0.17776	0.199484	TRUE		Weighted mode	5	0.934225	-0.0680382	0.844653	1.03329	0.0514239	0.256371	TRUE		Weighted mode	4	0.933206	-0.0691296	0.842988	1.03308	0.0518737	0.274823	TRUE
MR-PRESSO (Outlier-corrected)	NA	NA	NA	NA	NA	NA	NA	NA		MR-PRESSO (Outlier-corrected)	NA	NA	NA	NA	NA	NA	NA	NA		MR-PRESSO (Outlier-corrected)	NA	NA	NA	NA	NA	NA	NA	NA
Vitamin B12	N of SNPs	OR	Beta	95% LL	95% UL	Standard Error	P-val	Steiger test
MR Egger	6	0.344448	-1.06581	0.0510236	2.32529	0.974314	0.33545	TRUE
Weighted median	6	0.735535	-0.307158	0.368379	1.46863	0.352798	0.383955	TRUE
Inverse variance weighted	6	0.806315	-0.21528	0.389289	1.67008	0.371507	0.562266	TRUE
Weighted mode	6	0.711597	-0.340244	0.335827	1.50783	0.38312	0.415168	TRUE
MR-PRESSO (Outlier-corrected)	6	NA	NA	NA	NA	NA	NA	NA
Vitamin B6	N of SNPs	OR	Beta	95% LL	95% UL	Standard Error	P-val	Steiger test
MR Egger	NA	NA	NA	NA	NA	NA	NA	NA
Weighted median	NA	NA	NA	NA	NA	NA	NA	NA
Inverse variance weighted	NA	NA	NA	NA	NA	NA	NA	NA
Weighted mode	NA	NA	NA	NA	NA	NA	NA	NA
MR-PRESSO (Outlier-corrected)	NA	NA	NA	NA	NA	NA	NA	NA
Wald Ratio	1	0.987165	-0.0129182	0.933817	1.04356	0.0283451	0.648573	TRUE
Alpha-tocopherol (vitamin E)	N of SNPs	OR	Beta	95% LL	95% UL	Standard Error	P-val	Steiger test
MR Egger	NA	NA	NA	NA	NA	NA	NA	NA
Weighted median	NA	NA	NA	NA	NA	NA	NA	NA
Inverse variance weighted	NA	NA	NA	NA	NA	NA	NA	NA
Weighted mode	NA	NA	NA	NA	NA	NA	NA	NA
MR-PRESSO (Outlier-corrected)	NA	NA	NA	NA	NA	NA	NA	NA
Wald Ratio	1	0.1616	-1.82263	0.0166667	1.56687	1.15904	0.115825	TRUE
Gamma and beta-tocopherol (vitamin E)	N of SNPs	OR	Beta	95% LL	95% UL	Standard Error	P-val	Steiger test
MR Egger	NA	NA	NA	NA	NA	NA	NA	NA
Weighted median	NA	NA	NA	NA	NA	NA	NA	NA
Inverse variance weighted	NA	NA	NA	NA	NA	NA	NA	NA
Weighted mode	NA	NA	NA	NA	NA	NA	NA	NA
MR-PRESSO (Outlier-corrected)	NA	NA	NA	NA	NA	NA	NA	NA
Wald Ratio	1	1.86003	0.620594	0.670904	5.1568	0.520267	0.232933	TRUE
Magnesium	N of SNPs	OR	Beta	95% LL	95% UL	Standard Error	P-val	Steiger test
MR Egger	60	0.648629	-0.432894	0.276975	1.51898	0.434149	0.322854	TRUE
Weighted median	60	0.873255	-0.135527	0.548932	1.3892	0.236864	0.567206	TRUE
Inverse variance weighted	60	0.952534	-0.0486291	0.68342	1.32762	0.169396	0.774057	TRUE
Weighted mode	60	0.773065	-0.257393	0.440957	1.3553	0.286436	0.372517	TRUE
MR-PRESSO	60	NA	NA	NA	NA	NA	NA	NA
Potassium	N of SNPs	OR	Beta	95% LL	95% UL	Standard Error	P-val	Steiger test
MR Egger	117	1.42293	0.352719	0.407883	4.96401	0.637497	0.581141	TRUE
Weighted median	117	1.96607	0.676035	1.06767	3.62044	0.311511	0.029993	TRUE
Inverse variance weighted	117	2.21385	0.794733	1.4163	3.46051	0.2279	0.000488101	TRUE
Weighted mode	117	1.99638	0.691338	0.80584	4.94583	0.462861	0.137991	TRUE
MR-PRESSO (Outlier-corrected)	117	1.91462	0.649517	1.26522	2.89733	0.211363	0.00262779	NA
Iron	N of SNPs	OR	Beta	95% LL	95% UL	Standard Error	P-val	Steiger test
MR Egger	13	1.90626	0.645141	0.900065	4.03728	0.382872	0.120114	TRUE
Weighted median	13	1.54252	0.433416	0.93752	2.53793	0.254048	0.0880004	TRUE
Inverse variance weighted	13	1.25295	0.225499	0.810736	1.93636	0.222098	0.309956	TRUE
Weighted mode	13	1.46283	0.380375	0.865834	2.47147	0.26757	0.18061	TRUE
MR-PRESSO (Outlier-corrected)	NA	NA	NA	NA	NA	NA	NA	NA
Zinc	N of SNPs	OR	Beta	95% LL	95% UL	Standard Error	P-val	Steiger test
MR Egger	6	0.525683	-0.643056	0.154295	1.791	0.625424	0.361967	TRUE
Weighted median	6	1.01318	0.0130978	0.792355	1.29556	0.12543	0.916833	TRUE
Inverse variance weighted	6	1.06084	0.0590634	0.762569	1.47578	0.168432	0.725838	TRUE
Weighted mode	6	0.988368	-0.0116998	0.771714	1.26585	0.126245	0.92976	TRUE
MR-PRESSO (Outlier-corrected)	NA	NA	NA	NA	NA	NA	NA	NA
Copper	N of SNPs	OR	Beta	95% LL	95% UL	Standard Error	P-val	Steiger test
MR Egger	5	1.02443	0.024132	0.914429	1.14765	0.0579526	0.705109	TRUE
Weighted median	5	1.01514	0.0150303	0.918982	1.12137	0.0507751	0.767216	TRUE
Inverse variance weighted	5	1.00882	0.00878192	0.928065	1.0966	0.042569	0.836558	TRUE
Weighted mode	5	1.01735	0.017199	0.934996	1.10695	0.0430674	0.710039	TRUE
MR-PRESSO (Outlier-corrected)	NA	NA	NA	NA	NA	NA	NA	NA
Selenium	N of SNPs	OR	Beta	95% LL	95% UL	Standard Error	P-val	Steiger test
MR Egger	NA	NA	NA	NA	NA	NA	NA	NA
Weighted median	NA	NA	NA	NA	NA	NA	NA	NA
Inverse variance weighted	NA	NA	NA	NA	NA	NA	NA	NA
Weighted mode	NA	NA	NA	NA	NA	NA	NA	NA
MR-PRESSO (Outlier-corrected)	NA	NA	NA	NA	NA	NA	NA	NA
Wald Ratio	1	0.906451	-0.098218	0.529865	1.55069	0.273937	0.719937	TRUE
Carotene	N of SNPs	OR	Beta	95% LL	95% UL	Standard Error	P-val	Steiger test
MR Egger	NA	NA	NA	NA	NA	NA	NA	NA
Weighted median	NA	NA	NA	NA	NA	NA	NA	NA
Inverse variance weighted	2	1.16873	0.155914	0.798466	1.71068	0.194376	0.422481	TRUE
Weighted mode	NA	NA	NA	NA	NA	NA	NA	NA
MR-PRESSO (Outlier-corrected)	NA	NA	NA	NA	NA	NA	NA	NA
Folate	N of SNPs	OR	Beta	95% LL	95% UL	Standard Error	P-val	Steiger test
MR Egger	NA	NA	NA	NA	NA	NA	NA	NA
Weighted median	NA	NA	NA	NA	NA	NA	NA	NA
Inverse variance weighted	2	1		1	1			TRUE
Weighted mode	NA	NA	NA	NA	NA	NA	NA	NA
MR-PRESSO (Outlier-corrected)	NA	NA	NA	NA	NA	NA	NA	NA
Wald Ratio	1	1.26044	0.231457	0.165036	9.62639	1.03727	0.823426	TRUE

## Sheet: Sup Table S3
Supplementary Table S3: Reverse MR with Chiou et al. T1D as exposure and potassium as outcome
Outcome: Potassium
Method	N of SNPs	OR	Beta	95% LL	95% UL	Standard Error	P-val	Steiger test
Chiou, J (T1D)
MR Egger	156	1.00003	3.44245e-05	0.999674	1.0004	0.000183994	0.851832	TRUE
Weighted median	156	1.00002	2.24311e-05	0.999776	1.00027	0.000125751	0.858426	TRUE
Inverse variance weighted	156	1.00006	5.77767e-05	0.999696	1.00042	0.000184426	0.754069	TRUE
Weighted mode	156	1.00026	0.000262758	0.999749	1.00078	0.000262067	0.317598	TRUE
MR-PRESSO (Outlier-corrected)	NA	NA	NA	NA	NA	NA	NA	NA
Harmonization results
SNP	effect_allele.exposure	other_allele.exposure	effect_allele.outcome	other_allele.outcome	beta.exposure	beta.outcome	eaf.exposure	eaf.outcome	pval.outcome	se.outcome	se.exposure	pval.exposure	R2	Fstat
rs10224046	G	T	G	T	0.085811	-0.001751	0.324266	0.2498	0.5544	0.002961	0.015436	2.71033e-08	5.93614e-05	30.9041
rs10484565	A	G	A	G	0.6635	0.005224	0.086649	0.0658	0.2948	0.004987	0.023923	2.63605e-169	0.00147544	769.219
rs1050979	G	A	G	A	0.106196	0.000464	0.515138	0.416	0.8599	0.002627	0.014129	5.65185e-14	0.000108507	56.4927
rs10751776	C	A	C	A	0.078145	0.000766	0.509915	0.5637	0.765	0.002564	0.01405	2.66847e-08	5.94206e-05	30.9349
rs10801128	G	A	G	A	0.096073	-0.000608	0.717441	0.6052	0.8172	0.002632	0.015681	8.98014e-10	7.21003e-05	37.5366
rs111309115	A	G	A	G	0.696189	0.009492	0.003104	0.002	0.7331	0.02783	0.126746	3.95615e-08	7.43916e-05	30.1707
rs11203203	A	G	A	G	0.143803	-3.1e-05	0.348548	0.313	0.9905	0.002635	0.014405	1.81461e-23	0.000191399	99.6572
rs112067814	A	G	A	G	-0.563186	-0.01246	0.141299	0.0033	0.5297	0.01983	0.064676	3.09816e-18	0.000208559	75.8257
rs112214065	T	G	T	G	-0.499591	-0.04053	0.020233	0.0293	3.93e-09	0.006879	0.053033	4.49655e-21	0.000170442	88.7434
rs112214065	T	G	C	T	-0.499591	0.02722	0.020233	0.9972	0.4841	0.0389	0.053033	4.49655e-21	0.000170442	88.7434
rs112790956	C	G	C	G	1.36623	0.04006	0.005693	0.0019	0.2066	0.03172	0.09492	5.68702e-47	0.000397805	207.171
rs113374757	T	C	T	C	-0.171277	0.002098	0.16347	0.1611	0.5265	0.003312	0.020769	1.62828e-16	0.000167674	68.0089
rs114064559	T	C	T	C	1.29496	-0.02301	0.015934	0.0074	0.07694	0.01301	0.220964	4.61453e-09	9.27793e-05	34.3454
rs114165612	T	C	T	C	0.417209	-0.01934	0.0062	0.0178	0.02102	0.00838	0.071415	5.15616e-09	6.55561e-05	34.1293
rs114378220	T	C	T	C	0.177902	-0.008251	0.070292	0.0467	0.2544	0.007239	0.030444	5.11087e-09	6.68131e-05	34.1474
rs114708995	T	C	T	C	0.371997	-0.01835	0.21572	0.01	0.134	0.01225	0.054617	9.69151e-12	0.000127606	46.3897
rs114764675	A	G	C	A	-0.663501	0.01448	0.007841	0.9914	0.2413	0.01236	0.101955	7.62827e-11	8.13475e-05	42.3512
rs114764675	A	G	A	G	-0.663501	-0.001563	0.007841	0.0039	0.946	0.0231	0.101955	7.62827e-11	8.13475e-05	42.3512
rs115997781	A	G	A	G	-0.742789	-0.0127	0.060437	0.0078	0.376	0.01435	0.105155	1.62064e-12	0.000137251	49.8965
rs116864159	C	T	C	T	0.519597	0.02089	0.005701	0.0059	0.2776	0.01925	0.092363	1.84886e-08	6.07889e-05	31.6473
rs116960428	A	G	A	G	0.597904	0.02091	0.004952	0.0062	0.1709	0.01527	0.089206	2.04847e-11	8.62881e-05	44.9235
rs117259036	C	T	C	T	0.784723	-0.02931	0.009926	0.0017	0.3819	0.03352	0.1425	3.65318e-08	7.47724e-05	30.3251
rs117473648	T	A	T	A	0.513396	-0.000364	0.005414	0.0221	0.9887	0.02571	0.093586	4.11498e-08	5.78058e-05	30.0942
rs117564671	G	T	G	T	0.515613	0.009899	0.005699	0.0073	0.7115	0.02677	0.092953	2.9056e-08	5.91029e-05	30.7695
rs117580141	T	C	T	C	0.530741	0.02357	0.005457	0.0058	0.1864	0.01784	0.093046	1.16975e-08	6.24966e-05	32.5364
rs117985689	T	C	T	C	1.54769	0.02785	0.001164	0.0009	0.468	0.03838	0.176451	1.76695e-18	0.000189675	76.9345
rs118172403	C	T	C	T	0.581282	0.02212	0.005133	0.0067	0.1196	0.01421	0.088241	4.47394e-11	8.33509e-05	43.3942
rs12128789	C	T	C	T	0.126969	0.000806	0.131779	0.1454	0.8122	0.003392	0.021535	3.7267e-09	6.67713e-05	34.762
rs12257077	T	C	T	C	0.231245	0.005926	0.031887	0.0596	0.2312	0.00495	0.036955	3.91256e-10	7.52106e-05	39.1559
rs12464462	G	A	G	A	-0.087955	-0.005101	0.410445	0.3929	0.0421	0.002509	0.014341	8.60568e-10	7.22511e-05	37.615
rs12644686	G	C	G	C	-0.10775	-0.003068	0.193778	0.2118	0.3356	0.003186	0.01932	2.44458e-08	5.97458e-05	31.1042
rs12742756	G	A	G	A	-0.083107	-0.001796	0.428204	0.3552	0.4883	0.002591	0.015077	3.54215e-08	5.83624e-05	30.384
rs12927355	T	C	T	C	-0.203881	-0.004571	0.316184	0.2967	0.08283	0.002635	0.015188	4.4086e-41	0.000346031	180.199
rs13018977	A	T	A	T	0.100335	0.004025	0.224602	0.2052	0.1813	0.003011	0.017882	2.01173e-08	7.76264e-05	31.4827
rs13259300	C	A	C	A	-0.092191	-0.004885	0.598278	0.6363	0.06178	0.002615	0.014669	3.28072e-10	7.58676e-05	39.498
rs1350275	G	T	G	T	-0.093665	-0.001198	0.69842	0.6405	0.6425	0.00258	0.015283	8.86139e-10	7.21472e-05	37.561
rs137976064	T	G	C	T	-0.736207	0.02334	0.002746	0.9959	0.1485	0.01616	0.134536	4.44506e-08	5.7519e-05	29.9448
rs138627733	A	G	A	G	0.682962	-0.01086	0.003294	0.0025	0.6527	0.02414	0.12148	1.8875e-08	7.79328e-05	31.6069
rs140555963	T	C	T	C	0.63378	0.02263	0.004573	0.0047	0.2143	0.01823	0.093428	1.17198e-11	8.83889e-05	46.0174
rs143661959	G	T	G	T	0.683417	-0.008646	0.003267	0.0025	0.7208	0.02419	0.121447	1.83075e-08	7.80791e-05	31.6663
rs144706316	C	T	C	T	0.578307	-0.02936	0.004216	0.0055	0.06896	0.01614	0.101952	1.4085e-08	6.18033e-05	32.1754
rs147336858	G	A	G	A	0.682799	-0.008075	0.00324	0.0025	0.7389	0.02423	0.122292	2.35918e-08	7.68647e-05	31.1737
rs147831298	G	A	G	A	2.0391	0.1118	0.014931	0.001	0.1065	0.06927	0.22452	1.06557e-19	0.00858712	82.4748
rs148172051	C	G	C	G	-0.873607	0.01272	0.043488	0.0447	0.2265	0.01052	0.131003	2.5825e-11	0.000122326	44.4701
rs148215845	C	T	C	T	0.513148	0.02455	0.005626	0.0059	0.1605	0.01749	0.092346	2.74745e-08	5.93112e-05	30.8779
rs148289426	T	C	T	C	0.693936	-0.01167	0.003215	0.0025	0.6305	0.02425	0.12325	1.7989e-08	7.81631e-05	31.7003
rs148613310	G	A	G	A	0.681809	-0.003171	0.003256	0.0024	0.8971	0.02453	0.122259	2.45072e-08	7.66833e-05	31.1002
rs150178585	A	G	A	G	0.694612	0.003961	0.003209	0.0023	0.875	0.02517	0.124462	2.39228e-08	7.67977e-05	31.1465
rs150826336	A	G	A	G	0.689553	0.007383	0.003175	0.0023	0.7712	0.02539	0.126094	4.53747e-08	7.37369e-05	29.9051
rs150853727	A	G	A	G	-0.3337	0.004026	0.036335	0.0716	0.3623	0.00442	0.038541	4.79072e-18	0.000143985	74.9662
rs151019335	T	C	T	C	0.681601	-0.0114	0.003254	0.0025	0.6367	0.02414	0.121546	2.04983e-08	7.75383e-05	31.4469
rs1574285	T	G	T	G	-0.126548	-0.007463	0.591106	0.554	0.002193	0.002436	0.014171	4.2683e-19	0.000153164	79.746
rs1701704	G	T	G	T	0.244048	0.01292	0.339425	0.2734	2.48e-06	0.002742	0.014558	4.52255e-63	0.000539543	281.026
rs17106304	G	C	G	C	0.115351	0.001489	0.655978	0.6604	0.5577	0.00254	0.014812	6.83401e-15	0.000116487	60.6477
rs17187665	A	G	A	G	0.367468	-0.01001	0.011907	0.0054	0.574	0.0178	0.066627	3.48184e-08	5.95175e-05	30.4185
rs17201109	T	G	T	G	0.693649	-0.01204	0.003215	0.0025	0.6197	0.02426	0.123267	1.83147e-08	7.80769e-05	31.6654
rs17201137	A	G	A	G	0.693951	-0.01128	0.003225	0.0025	0.6419	0.02426	0.123302	1.82263e-08	7.81005e-05	31.675
rs17323934	G	C	G	C	-0.129663	-0.002213	0.223075	0.1873	0.4944	0.003239	0.016818	1.26255e-14	0.000114169	59.4405
rs17623914	C	T	C	T	-0.134887	0.000897	0.099705	0.0932	0.8285	0.004141	0.023381	7.96525e-09	6.39293e-05	33.2823
rs1808094	C	T	C	T	-0.113651	0.006581	0.523909	0.4777	0.00641	0.002413	0.0149	2.39661e-14	0.000143444	58.1799
rs180887798	G	T	G	T	-1.63986	0.0276	0.003913	0.0034	0.3431	0.02911	0.248054	3.82016e-11	8.39455e-05	43.7039
rs181304595	T	C	T	C	1.30645	0.1068	0.0023	0.0012	0.008781	0.04076	0.126226	4.17992e-25	0.000264086	107.124
rs181603877	A	C	G	A	0.877484	0.1113	0.011303	0.9991	0.1314	0.0738	0.061325	1.92718e-46	0.000393139	204.74
rs181603877	A	C	A	C	0.877484	0.006146	0.011303	0.0069	0.6771	0.01476	0.061325	1.92718e-46	0.000393139	204.74
rs182289030	G	C	G	C	-0.532939	0.02084	0.008949	0.0065	0.1815	0.01559	0.096364	3.19361e-08	7.54159e-05	30.5861
rs182507103	G	A	G	A	1.88115	0.05831	0.009675	0.0025	0.1408	0.03959	0.205078	4.60839e-20	0.00510342	84.1356
rs183213975	A	C	A	C	1.28811	0.01213	0.007908	0.0066	0.3578	0.0132	0.06613	1.66894e-84	0.00072829	379.408
rs183346334	A	G	A	G	0.689006	0.007376	0.00319	0.0023	0.7714	0.02539	0.126115	4.67287e-08	7.35955e-05	29.8477
rs183429563	T	C	T	C	1.6704	-0.009054	0.00063	0.0007	0.8796	0.05978	0.260016	1.32561e-10	0.000101757	41.2704
rs183721877	T	A	T	A	1.05935	0.00366	0.001701	0.0056	0.8311	0.01716	0.107585	7.08938e-23	0.000186212	96.9562
rs184004642	C	T	C	T	1.14484	0.001948	0.004971	0.0039	0.9245	0.02056	0.089671	2.50637e-37	0.000313011	162.997
rs184399138	C	A	C	A	1.66597	0.000181	0.000432	0.0017	0.9945	0.02628	0.295643	1.74967e-08	7.88344e-05	31.7541
rs185739612	A	G	A	G	1.78061	0.01164	0.000289	0.0006	0.8484	0.06089	0.325221	4.37314e-08	7.44214e-05	29.9764
rs187775336	A	G	A	G	0.911934	0.000417	0.008693	0.0065	0.981	0.01753	0.075074	5.94617e-34	0.00028336	147.553
rs1881146	T	A	T	A	-0.09517	-0.001304	0.310529	0.2772	0.6419	0.002805	0.017407	4.56777e-08	7.3704e-05	29.8917
rs188816512	C	T	C	T	1.54587	0.06334	0.047	0.0014	0.03782	0.0305	0.151845	2.42166e-24	0.000285051	103.643
rs188816719	G	A	G	A	1.59723	-0.01434	0.002912	0.0037	0.4645	0.01961	0.104279	5.90092e-53	0.000578174	234.605
rs189401160	A	G	A	G	1.67755	-2.5e-05	0.000432	0.0017	0.9992	0.02628	0.296519	1.53621e-08	7.94618e-05	32.0068
rs191836737	T	C	T	C	1.58995	-0.05411	0.00176	0.0015	0.1041	0.0333	0.147826	5.58053e-27	0.000285175	115.682
rs192165457	T	G	T	G	0.98103	0.06962	0.084147	0.003	0.04885	0.03534	0.101515	4.29239e-22	0.000256859	93.3906
rs192726225	A	G	A	G	1.10357	0.01194	0.000714	0.0027	0.6327	0.02497	0.151762	3.54877e-13	0.000102109	52.8778
rs192997577	T	C	T	C	0.733883	-0.02076	0.002902	0.0042	0.247	0.01793	0.11525	1.91855e-10	7.78846e-05	40.5481
rs1947178	G	A	G	A	-0.103267	-0.000776	0.791944	0.6938	0.7756	0.002722	0.017134	1.67041e-09	6.97732e-05	36.3249
rs202535	A	C	A	C	-0.141437	0.001259	0.827931	0.8008	0.6929	0.003188	0.018453	1.79079e-14	0.000112838	58.7478
rs2111485	G	A	G	A	0.127631	0.004088	0.604162	0.5122	0.1026	0.002504	0.014455	1.04943e-18	0.000149735	77.9606
rs2188962	T	C	T	C	0.07946	-0.001968	0.403956	0.3394	0.4627	0.002679	0.014096	1.73013e-08	6.10369e-05	31.7764
rs229527	A	C	A	C	0.104077	-0.00139	0.416388	0.4057	0.5638	0.002408	0.014138	1.82174e-13	0.000104088	54.1917
rs2303137	T	A	T	A	-0.081513	-0.001123	0.441899	0.4095	0.6504	0.002479	0.014025	6.17442e-09	6.48833e-05	33.779
rs2308910	G	T	A	T	0.678282	0.00567	0.00531	0.994	0.8189	0.02476	0.087554	9.40598e-15	0.000115274	60.0161
rs2308910	G	T	G	T	0.678282	-0.01984	0.00531	0.0048	0.2625	0.0177	0.087554	9.40598e-15	0.000115274	60.0161
rs231972	C	A	C	A	0.170939	-0.001084	0.118029	0.1111	0.7816	0.003908	0.021081	5.12454e-16	0.000126287	65.7505
rs238265	G	T	G	T	-0.090825	1.9e-05	0.695162	0.6886	0.9942	0.002627	0.015158	2.07518e-09	6.89621e-05	35.9026
rs2476601	G	A	G	A	-0.64304	-0.004076	0.885976	0.92468	0.3879	0.004721	0.020896	5.90807e-208	0.00181582	946.997
rs2493411	C	T	C	T	0.127063	0.002367	0.13231	0.1852	0.4491	0.003127	0.022335	1.27823e-08	6.2166e-05	32.3642
rs2543537	T	C	T	C	-0.083441	0.000778	0.459649	0.4206	0.7471	0.002414	0.014316	5.58866e-09	6.5253e-05	33.9715
rs2596544	A	T	A	T	0.721034	0.01354	0.221042	0.1786	0.000155	0.003578	0.01891	0	0.00278503	1453.88
rs2611211	T	C	T	C	-0.143854	0.002512	0.823656	0.7853	0.4007	0.002989	0.018689	1.39134e-14	0.000113798	59.2476
rs28367848	T	C	T	C	-0.246085	-0.000642	0.121232	0.0715	0.8901	0.004648	0.018135	6.08097e-42	0.000353586	184.134
rs3024493	A	C	A	C	-0.163855	-0.001391	0.154343	0.1258	0.7129	0.003781	0.019641	7.26266e-17	0.000133674	69.5971
rs3087243	A	G	A	G	-0.19913	-0.001491	0.422477	0.4006	0.544	0.002457	0.014202	1.15752e-44	0.000377506	196.595
rs3130676	T	G	C	G	1.57293	0.002245	0.001692	0.9948	0.8811	0.01501	0.154304	2.11493e-24	0.000256167	103.911
rs3130676	T	G	T	G	1.57293	0.03864	0.001692	0.0014	0.3029	0.03751	0.154304	2.11493e-24	0.000256167	103.911
rs3184504	C	T	C	T	-0.231498	-0.01767	0.53291	0.6125	3.05e-11	0.002657	0.014086	1.08193e-60	0.00051857	270.096
rs34201669	G	C	G	C	0.691794	0.006578	0.003144	0.0023	0.7954	0.02537	0.126613	4.65961e-08	7.36098e-05	29.8535
rs34536443	C	G	C	G	-0.385331	-0.002595	0.042706	0.0382	0.6995	0.006724	0.038519	1.47054e-23	0.000192198	100.073
rs34593439	A	G	A	G	-0.218071	0.000993	0.108188	0.0911	0.8273	0.00455	0.024119	1.54472e-19	0.000157008	81.7479
rs35327136	A	C	A	C	-0.119196	0.002187	0.155548	0.1738	0.4923	0.003185	0.018978	3.3711e-10	7.5771e-05	39.4477
rs36223353	A	G	C	G	0.608299	-0.01481	0.008458	0.998	0.5265	0.02337	0.071363	1.54192e-17	0.000139554	72.6586
rs36223353	A	G	A	G	0.608299	-0.03052	0.008458	0.0111	0.007723	0.01146	0.071363	1.54192e-17	0.000139554	72.6586
rs368522239	T	C	T	C	1.14644	0.002227	0.001459	0.0026	0.9223	0.02283	0.181881	2.91495e-10	9.79611e-05	39.7306
rs373050754	A	G	A	G	1.80441	0.0582	0.000482	0.0013	0.07935	0.03317	0.203218	6.73633e-19	0.000207485	78.8394
rs373054105	T	C	T	C	2.025	0.1053	0.016189	0.001	0.1397	0.07127	0.21848	1.88635e-20	0.00894031	85.8976
rs374571611	C	G	C	G	1.84627	0.08083	0.010276	0.001	0.03364	0.03804	0.200816	3.79031e-20	0.00512673	84.5219
rs3802214	C	T	C	T	-0.106609	-0.003339	0.798827	0.797	0.2701	0.003027	0.01923	2.96066e-08	6.01361e-05	30.7347
rs3842753	G	T	G	T	0.710531	-0.01194	0.730763	0.6189	1.34e-05	0.002742	0.018519	0	0.0028198	1472.08
rs41267106	C	T	C	T	-0.795063	-0.02631	0.007143	0.0069	0.09216	0.01562	0.104603	2.94375e-14	0.000110963	57.7715
rs41295159	G	C	G	C	-0.699552	-0.01621	0.008954	0.0086	0.2507	0.01411	0.090252	9.10722e-15	0.000115396	60.0794
rs4490209	G	C	G	C	-0.084522	0.005086	0.359915	0.3341	0.0444	0.00253	0.015457	4.54514e-08	7.37272e-05	29.9012
rs4548024	C	T	C	T	-0.095737	0.00053	0.233601	0.2459	0.8477	0.002761	0.016703	9.94613e-09	6.3104e-05	32.8526
rs4820827	C	T	C	T	-0.129657	-0.002622	0.620943	0.6622	0.3366	0.002729	0.014267	1.00816e-19	0.000158625	82.5897
rs532143635	T	C	T	C	1.42081	0.02149	0.002304	0.0022	0.4228	0.02681	0.135899	1.392e-25	0.000269457	109.304
rs535836924	T	C	T	C	2.66047	-0.02405	0.008634	0.0013	0.5546	0.04071	0.360882	1.6792e-13	0.000149494	54.3482
rs537431423	A	G	A	G	1.80315	0.05879	0.000475	0.0012	0.07654	0.03319	0.203516	7.99971e-19	0.000206591	78.4996
rs547034072	A	G	A	G	1.58134	0.047	0.000607	0.0016	0.1763	0.03476	0.209867	4.88445e-14	0.000109051	56.7756
rs549617254	C	G	C	G	1.04895	0.00573	0.001799	0.0062	0.7232	0.01618	0.10785	2.33633e-22	0.000181677	94.5942
rs550912181	A	G	A	G	0.687809	-0.009459	0.003206	0.0025	0.6977	0.02435	0.123661	2.666e-08	7.62795e-05	30.9364
rs551576878	C	G	C	G	2.28279	0.05551	0.000338	0.0011	0.1136	0.03508	0.3352	9.74354e-12	0.00012432	46.3791
rs553526715	T	G	T	G	0.693038	0.02278	0.002563	0.002	0.3959	0.02683	0.125706	3.52438e-08	7.49446e-05	30.3949
rs555330400	A	C	A	C	318.09	0.007026	0.000331	0.0024	0.8558	0.03868	36.434	2.53367e-18	0.00794054	76.215
rs55893453	G	A	G	A	0.094653	0.01392	0.201792	0.2161	2.96e-06	0.002977	0.01732	4.63283e-08	5.73669e-05	29.8657
rs55993634	G	C	G	C	0.219371	-0.01211	0.084897	0.0976	0.004297	0.004241	0.024379	2.28731e-19	0.000155515	80.9703
rs560880964	C	G	C	G	1.44558	-0.003903	0.00045	0.0009	0.9314	0.04533	0.234911	7.56884e-10	9.56148e-05	37.8681
rs56994090	C	T	C	T	-0.134255	0.00224	0.431066	0.4153	0.3801	0.002552	0.014594	3.59807e-20	0.000162538	84.6275
rs570042813	T	C	T	C	1.20798	0.08435	0.000947	0.0007	0.3598	0.09212	0.126249	1.08808e-21	0.000225701	91.5504
rs571792123	G	A	G	A	0.686273	0.009492	0.002864	0.0023	0.7092	0.02545	0.124679	3.70595e-08	7.47043e-05	30.2975
rs57209021	T	C	T	C	0.100693	-0.003761	0.225582	0.1951	0.2426	0.003219	0.018297	3.72511e-08	5.92578e-05	30.2857
rs572622572	A	G	A	G	1.78994	0.01662	0.000228	0.0006	0.7771	0.05871	0.312939	1.06665e-08	8.12215e-05	32.7157
rs573272611	A	G	C	A	1.32332	-0.1208	0.000412	0.9992	0.022	0.05275	0.234848	1.75294e-08	7.88258e-05	31.7506
rs573646697	T	A	T	A	1.72715	0.0133	0.000599	0.0021	0.5741	0.02366	0.236039	2.53197e-13	0.000132918	53.5414
rs574384	A	C	A	C	-0.133602	0.006054	0.894668	0.7322	0.07037	0.003346	0.023876	2.19794e-08	6.01437e-05	31.3114
rs601338	A	G	A	G	0.127096	-0.003488	0.478792	0.4732	0.143	0.002381	0.014419	1.20071e-18	0.000149225	77.6949
rs607703	T	C	T	C	0.092015	0.000591	0.484409	0.4684	0.8107	0.002467	0.01428	1.16844e-10	7.97516e-05	41.5203
rs61759532	T	C	T	C	0.118379	0.00879	0.234556	0.1746	0.014	0.003576	0.018587	1.90516e-10	7.93649e-05	40.563
rs61839660	T	C	T	C	-0.357441	0.001709	0.08512	0.0749	0.717	0.004715	0.026	5.24753e-43	0.000362926	189
rs62395823	A	G	A	G	-0.699325	0.01284	0.042745	0.0326	0.06664	0.007003	0.042518	8.7156e-61	0.000519398	270.528
rs6434435	A	G	A	G	-0.122856	0.004521	0.159884	0.1876	0.1438	0.003093	0.019089	1.22795e-10	7.95619e-05	41.4215
rs663743	A	G	A	G	-0.099964	-0.001655	0.349007	0.2763	0.5569	0.002817	0.015092	3.50164e-11	8.42695e-05	43.8725
rs6908626	T	G	T	G	0.202923	0.002253	0.165571	0.1323	0.5487	0.003756	0.01852	6.14149e-28	0.000230565	120.055
rs6921687	T	C	G	C	-0.356814	-0.04671	0.154538	0.9963	0.2636	0.04179	0.0236	1.20722e-51	0.00540794	228.586
rs7068821	T	G	T	G	-0.165103	0.003008	0.251126	0.2433	0.2731	0.002745	0.016333	5.06775e-24	0.000196248	102.183
rs7130222	G	T	G	T	-0.091985	0.000331	0.308092	0.3239	0.8975	0.002569	0.016179	1.30351e-08	6.20893e-05	32.3244
rs722988	C	T	C	T	0.082649	0.003951	0.353008	0.4084	0.1161	0.002514	0.014412	9.77567e-09	6.31703e-05	32.8871
rs7237497	C	T	C	T	-0.220466	-6.3e-05	0.839298	0.8244	0.9842	0.003185	0.018635	2.70963e-32	0.000268795	139.966
rs7668577	C	A	C	A	0.093652	-0.004227	0.311698	0.3027	0.106	0.002615	0.015203	7.2645e-10	7.28882e-05	37.9468
rs76929655	C	T	C	T	-0.555145	-0.006998	0.012677	0.0105	0.5654	0.01217	0.071025	5.44322e-15	0.000117342	61.0927
rs7795896	T	C	T	C	-0.135435	-0.000869	0.691577	0.6931	0.7513	0.002743	0.016416	1.58355e-16	0.000133169	68.0654
rs78325861	G	C	G	C	-0.282082	-0.02086	0.039037	0.0338	0.00382	0.007208	0.042195	2.30536e-11	8.74426e-05	44.6918
rs7936434	C	G	C	G	0.076923	-0.005022	0.464277	0.4426	0.04006	0.002446	0.013959	3.57507e-08	5.833e-05	30.3671
rs8046043	C	G	C	G	-0.084587	0.002786	0.391629	0.4066	0.2536	0.002441	0.015175	2.48956e-08	5.96812e-05	31.0706
rs855330	C	T	C	T	0.111208	0.000541	0.259422	0.3209	0.8429	0.00273	0.016916	4.88956e-11	8.30145e-05	43.2191
rs9267951	T	C	T	C	0.691817	-0.005613	0.275616	0.2279	0.07693	0.003173	0.016264	0	0.00346365	1809.37
rs9273311	A	G	A	G	1.10584	0.003286	0.61659	0.5181	0.2422	0.00281	0.019133	0	0.00817005	3340.53
rs9273771	G	C	G	C	0.959142	-0.0499	0.185931	0.0035	0.1873	0.03784	0.064503	5.18242e-50	0.000607918	221.108
rs9274169	C	A	C	A	1.141	0.002947	0.178935	0.1431	0.4222	0.003672	0.056294	2.43447e-91	0.00112891	410.815
rs9385401	T	C	T	C	0.12042	-0.003339	0.454348	0.4211	0.1928	0.002564	0.014827	4.59074e-16	0.000162626	65.9614
rs9501646	A	G	A	G	0.835999	0.07555	0.159014	0.0012	0.02174	0.03292	0.063756	2.79246e-39	0.000441756	171.937
rs9517712	C	T	C	T	-0.102063	-0.0002	0.740981	0.7164	0.9436	0.00282	0.015805	1.06363e-10	8.00988e-05	41.701

## Sheet: Sup Table S4
Supplementary Table S4 : Harmonization results for exposure SNPs and Chiou et al. T1D outcome
Outcome: Chiou, J (T1D)
Vitamin C
SNP	effect_allele.exposure	other_allele.exposure	effect_allele.outcome	other_allele.outcome	beta.exposure	beta.outcome	eaf.exposure	eaf.outcome	pval.outcome	se.outcome	se.exposure	pval.exposure	R2	Fstat
rs10051765	T	C	T	C	-0.039	0.066067	0.6585	0.655	1.7e-05	0.015363	0.0066	3.642e-09	0.000670831	34.9174
rs10136000	A	G	A	G	0.0404	-0.001646	0.2825	0.287	0.926	0.017728	0.0071	1.33e-08	0.000622069	32.3777
rs10758628	A	C	A	C	0.0304	-0.015806	0.4567	0.44	0.293	0.01502	0.0063	1.275e-06	0.00044744	23.2845
rs10995578	C	G	C	G	0.0296	-0.022582	0.4784	0.483	0.129	0.014864	0.0062	1.905e-06	0.000437999	22.7929
rs11062357	T	C	T	C	0.0305	0.015795	0.5118	0.513	0.307	0.015453	0.0063	1.457e-06	0.000450387	23.4379
rs11641245	C	G	C	G	0.042	-0.046386	0.848	0.85	0.0198	0.019902	0.0086	1.132e-06	0.000458317	23.8507
rs1165189	A	C	A	C	-0.0378	0.048724	0.7469	0.746	0.00313	0.016491	0.0071	1.184e-07	0.00054462	28.3444
rs117885456	A	G	A	G	0.0781	-0.055714	0.0865	0.0897	0.0352	0.026452	0.0116	1.696e-11	0.000870705	45.33
rs12610033	A	T	A	T	-0.0336	-0.005677	0.2831	0.309	0.75	0.017814	0.0073	4.858e-06	0.000407117	21.1852
rs13028225	T	C	T	C	0.1016	0.012422	0.8569	0.86	0.587	0.022894	0.0089	2.379e-30	0.0024991	130.319
rs174547	T	C	T	C	-0.0364	0.03962	0.6721	0.64	0.00683	0.014647	0.0066	3.84e-08	0.000584419	30.4169
rs185137552	T	C	T	C	0.2368	0.057114	0.988	0.99457	0.56	0.098077	0.0392	1.581e-09	0.000732488	36.4915
rs2366388	A	G	A	G	0.0309	0.034939	0.4908	0.467	0.0239	0.015465	0.0063	8.5e-07	0.000462273	24.0567
rs2559850	A	G	A	G	0.0583	-0.011676	0.5979	0.584	0.44	0.015121	0.0064	6.303e-20	0.00159275	82.9807
rs2941484	T	C	T	C	0.0341	-0.017354	0.4514	0.452	0.243	0.014873	0.0063	6.372e-08	0.000562919	29.2973
rs33972313	T	C	T	C	-0.3601	0.0631	0.0319	0.0319	0.124	0.040981	0.0179	4.61e-90	0.00772036	404.707
rs339969	A	C	A	C	-0.0302	-0.030315	0.6068	0.634	0.0472	0.015273	0.0063	1.864e-06	0.000441575	22.9791
rs4867910	T	C	T	C	-0.0314	0.003907	0.657	0.648	0.81	0.016274	0.0068	3.454e-06	0.000409757	21.3227
rs542903	T	C	T	C	-0.0418	-0.017731	0.1429	0.14	0.418	0.021914	0.0088	2.27e-06	0.000433573	22.5625
rs56738967	C	G	C	G	0.041	0.032409	0.321	0.315	0.0478	0.016378	0.0067	7.617e-10	0.000719397	37.4471
rs571563721	A	T	A	T	0.2886	0.089276	0.9875	0.99515	0.408	0.107867	0.0416	4.005e-12	0.00110985	48.1289
rs6482188	A	C	A	C	-0.0347	0.022615	0.3086	0.296	0.175	0.01666	0.0068	2.825e-07	0.000500365	26.04
rs6693447	T	G	T	G	0.0393	-0.039741	0.5509	0.522	0.0086	0.015125	0.0064	6.248e-10	0.000724392	37.7073
rs676317	T	C	T	C	-0.0366	-0.01267	0.7264	0.726	0.467	0.017419	0.0074	7.326e-07	0.000470065	24.4624
rs73035571	A	G	A	G	0.035	-0.002295	0.7863	0.781	0.901	0.018511	0.0076	4.142e-06	0.000407563	21.2084
rs73850547	A	G	A	G	0.0333	0.029231	0.7381	0.732	0.0756	0.016452	0.0071	2.846e-06	0.000422718	21.9974
rs7640441	A	C	A	C	0.0358	-0.008574	0.2383	0.252	0.63	0.017803	0.0074	1.194e-06	0.000449749	23.4047
rs7740812	A	G	A	G	-0.0384	-0.016082	0.4057	0.376	0.59	0.029851	0.0064	1.882e-09	0.000691616	36
rs7740812	A	G	A	C	-0.0384	0.0048	0.4057	0.106	0.944	0.0684	0.0064	1.882e-09	0.000691616	36
rs78575870	T	C	T	C	0.0551	0.042242	0.077	0.0726	0.148	0.029235	0.0117	2.455e-06	0.000426196	22.1785
rs79234109	A	G	A	G	0.0453	-0.019748	0.1617	0.149	0.352	0.021221	0.0084	7.698e-08	0.000558802	29.0829
rs80246741	A	G	A	G	0.1511	0.015825	0.9897	0.9894	0.83	0.073512	0.0319	2.207e-06	0.000431145	22.4361
rs868822	T	G	T	G	-0.0329	-0.030316	0.2648	0.267	0.082	0.017428	0.0071	3.303e-06	0.000412628	21.4721
rs9895661	T	C	T	C	0.0625	-0.015437	0.817	0.825	0.458	0.020778	0.0081	1.049e-14	0.00114329	59.5374
rs9915323	A	T	A	T	0.0321	-0.028908	0.2967	0.279	0.0671	0.015789	0.0068	2.596e-06	0.000428222	22.284
Vitamin D
SNP	effect_allele.exposure	other_allele.exposure	effect_allele.outcome	other_allele.outcome	beta.exposure	beta.outcome	eaf.exposure	eaf.outcome	pval.outcome	se.outcome	se.exposure	pval.exposure	R2	Fstat
rs10741657	A	G	A	G	0.0308	-0.021532	0.5	0.408	0.132	0.014289	0.0022	2.046e-46	0.00285448	196
rs10745742	T	C	T	C	0.0165	0.009419	0.5	0.37	0.538	0.015283	0.0022	1.876e-14	0.000812616	56.25
rs10888491	A	G	A	G	0.012	0.013945	0.5	0.356	0.347	0.014833	0.0022	8.62e-08	0.000429208	29.7521
rs11195965	A	T	A	T	-0.0157	0.001311	0.5	0.857	0.953	0.022204	0.0032	6.309e-07	0.000339618	24.0713
rs11203339	T	C	T	C	-0.0104	0.018903	0.5	0.351	0.214	0.0152	0.0021	8.564e-07	0.000314324	24.5261
rs12507653	A	T	A	T	0.0118	0.008928	0.5	0.655	0.563	0.015439	0.0025	2.213e-06	0.000353796	22.2784
rs12785878	T	G	T	G	0.0363	-0.01043	0.5	0.748	0.526	0.016446	0.0022	3.812e-62	0.00346382	272.25
rs17082722	T	C	T	C	-0.0703	0.007933	0.5	0.99174	0.922	0.081149	0.0149	2.221e-06	0.000639761	22.2607
rs17216707	T	C	T	C	0.0263	-0.018173	0.5	0.807	0.342	0.019126	0.0027	8.141e-23	0.0013256	94.882
rs1809851	A	T	A	T	0.0104	-0.023038	0.5	0.406	0.145	0.015816	0.0023	4.864e-06	0.000299593	20.4461
rs204286	A	T	A	T	0.01	0.010463	0.5	0.651	0.514	0.016027	0.0022	4.693e-06	0.000298078	20.6612
rs2597193	A	G	A	G	0.0187	-0.001813	0.5	0.278	0.91	0.016068	0.0022	6.263e-17	0.000972917	72.25
rs3755967	T	C	T	C	-0.0892	-0.003148	0.5	0.269	0.85	0.016655	0.0023	0	0.0188639	1504.09
rs4821976	A	G	A	G	0.01	0.012235	0.5	0.537	0.427	0.015389	0.0021	2.74e-06	0.000339606	22.6757
rs6780224	T	C	T	C	-0.0105	0.020286	0.5	0.262	0.243	0.017379	0.0023	4.461e-06	0.000303979	20.8412
rs6982502	T	C	T	C	-0.0094	0.013221	0.5	0.524	0.366	0.014634	0.002	4.043e-06	0.000301867	22.09
rs7011866	T	G	T	G	-0.0404	0.012728	0.5	0.0474	0.732	0.037121	0.0084	1.352e-06	0.000397555	23.1315
rs7675387	T	G	T	G	0.0181	-0.006038	0.5	0.346	0.71	0.016254	0.0023	4.181e-15	0.000990304	61.9301
rs7781168	A	G	A	G	0.0096	-0.005215	0.5	0.355	0.743	0.015909	0.002	2.952e-06	0.000301481	23.04
rs793000	A	G	A	G	0.0099	0.012667	0.5	0.579	0.415	0.015535	0.0022	4.903e-06	0.000295236	20.25
rs8018720	C	G	C	G	-0.0168	-0.008072	0.5	0.828	0.67	0.018914	0.0029	4.716e-09	0.000492331	33.56
rs904856	A	G	A	G	0.0228	0.047894	0.5	0.949	0.129	0.031537	0.0045	4.121e-07	0.000338979	25.6711
rs914787	T	C	T	C	0.0105	-0.005671	0.5	0.469	0.711	0.015317	0.0022	1.248e-06	0.000345647	22.7789
Retinol (vitamin A)
SNP	effect_allele.exposure	other_allele.exposure	effect_allele.outcome	other_allele.outcome	beta.exposure	beta.outcome	eaf.exposure	eaf.outcome	pval.outcome	se.outcome	se.exposure	pval.exposure	R2	Fstat
rs1667229	T	A	C	T	0.101271	0.010141	0.520114	0.531	0.49	0.014692	0.0154605	5.7425e-11	6.17635e-05	42.9065
rs1667229	C	T	C	T	0.0990269	0.010141	0.526657	0.531	0.49	0.014692	0.0154211	1.34914e-10	5.93589e-05	41.2359
rs1883711	C	G	C	G	-0.27778	0.1252	0.029437	0.0385	0.00395	0.043435	0.0454347	9.72745e-10	5.3807e-05	37.3789
Vitamin K (1st model)
SNP	effect_allele.exposure	other_allele.exposure	effect_allele.outcome	other_allele.outcome	beta.exposure	beta.outcome	eaf.exposure	eaf.outcome	se.outcome	se.exposure	pval.exposure	R2	Fstat
rs2108622	T	C	T	C	0.16	-0.003022	0.3	0.278	0.015451	0.032	8.78e-07	0.0115687	25
rs2192574	C	T	C	T	0.28	-0.035858	0.11	0.138	0.02274	0.058	1.82e-06	0.0107931	23.3056
rs4645543	T	C	T	C	-0.42	0.008741	0.04	0.059	0.03363	0.079	2e-07	0.0130597	28.2647
rs4852146	C	T	C	T	0.18	-0.001039	0.33	0.275	0.017123	0.037	2.08e-06	0.0109586	23.6669
rs964184	G	C	G	C	0.23	-0.053856	0.15	0.136	0.020608	0.042	5.91e-08	0.0138453	29.9887
(2nd model)
SNP	effect_allele.exposure	other_allele.exposure	effect_allele.outcome	other_allele.outcome	beta.exposure	beta.outcome	eaf.exposure	eaf.outcome	pval.outcome	se.outcome	se.exposure	pval.exposure	R2	Fstat
rs2108622	T	C	T	C	0.16	-0.003022	0.3	0.278	0.845	0.015451	0.031	2.9e-07	0.0123178	26.6389
rs2192574	C	T	C	T	0.28	-0.035858	0.11	0.138	0.115	0.02274	0.057	1.49e-06	0.0111709	24.1305
rs4852146	C	T	C	T	0.19	-0.001039	0.33	0.275	0.952	0.017123	0.035	1.42e-07	0.0136088	29.4694
rs6862071	T	A	T	A	-1.14	0.038693	0.01	0.0147	0.568	0.067797	0.22	1.35e-07	0.0124147	26.8512
rs964184	G	C	G	C	0.14	-0.053856	0.15	0.136	0.00897	0.020608	0.042	5.91e-08	0.00517491	11.1111
(3rd model)
SNP	effect_allele.exposure	other_allele.exposure	effect_allele.outcome	other_allele.outcome	beta.exposure	beta.outcome	eaf.exposure	eaf.outcome	pval.outcome	se.outcome	se.exposure	pval.exposure	R2	Fstat
rs2108622	T	C	T	C	0.16	-0.003022	0.3	0.278	0.845	0.015451	0.032	9.68e-07	0.0115687	25
rs2192574	C	T	C	T	0.29	-0.035858	0.11	0.138	0.115	0.02274	0.058	8.23e-07	0.0115687	25
rs4852146	C	T	C	T	0.18	-0.001039	0.33	0.275	0.952	0.017123	0.038	3.23e-06	0.0103953	22.4377
rs6862071	T	A	T	A	-1.09	0.038693	0.01	0.0147	0.568	0.067797	0.23	1.73e-06	0.0104053	22.4594
Vitamin B12
SNP	effect_allele.exposure	other_allele.exposure	effect_allele.outcome	other_allele.outcome	beta.exposure	beta.outcome	eaf.exposure	eaf.outcome	pval.outcome	se.outcome	se.exposure	pval.exposure	R2	Fstat
rs1131603	C	T	C	T	0.22	-0.05437	0.06	0.0546	0.112	0.034221	0.015	4.9e-49	0.00469797	215.111
rs1141321	C	T	C	T	0.07	0.000615	0.63	0.628	0.968	0.015329	0.007	3.6e-26	0.00218953	100
rs1801222	G	A	G	A	0.12	0.004813	0.59	0.636	0.756	0.015467	0.007	3.3e-75	0.00640704	293.878
rs2270655	G	C	G	C	0.1	-0.027274	0.94	0.9475	0.433	0.034771	0.015	2.2e-13	0.000974265	44.4444
rs2336573	T	C	T	C	0.31	-0.039395	0.03	0.0325	0.378	0.04467	0.019	8.4e-59	0.00580736	266.205
rs34324219	C	A	C	A	0.23	0.008604	0.88	0.893	0.737	0.025583	0.011	1.1e-111	0.00950182	437.19
rs3742801	T	C	T	C	0.05	0.018525	0.29	0.347	0.222	0.015178	0.007	1.7e-13	0.00111838	51.0204
rs41281112	C	T	C	T	0.18	-0.000814	0.95	0.9719	0.985	0.043591	0.015	8.9e-35	0.00314974	144
rs602662	A	G	A	G	0.17	0.11694	0.6	0.509	4.33e-16	0.014386	0.007	2.4e-139	0.0127784	589.796
Vitamin B6
SNP	effect_allele.exposure	other_allele.exposure	effect_allele.outcome	other_allele.outcome	beta.exposure	beta.outcome	eaf.exposure	eaf.outcome	pval.outcome	se.outcome	se.exposure	pval.exposure	R2	Fstat
rs4654748	C	T	C	T	1.45	0.015533	0.5	0.526	0.268	0.014029	0.281	8e-18	0.00899981	26.6271
Alpha-tocopherol (vitamin E)
SNP	effect_allele.exposure	other_allele.exposure	effect_allele.outcome	other_allele.outcome	beta.exposure	beta.outcome	eaf.exposure	eaf.outcome	pval.outcome	se.outcome	se.exposure	pval.exposure	R2	Fstat
rs964184	G	C	G	C	0.04	-0.053856	0.15	0.136	0.00897	0.020608	0.01	8e-12	0.00423168	16
Gamma and beta-tocopherol
SNP	effect_allele.exposure	other_allele.exposure	effect_allele.outcome	other_allele.outcome	beta.exposure	beta.outcome	eaf.exposure	eaf.outcome	pval.outcome	se.outcome	se.exposure	pval.exposure	R2	Fstat
rs11705639	A	C	T	C	0.125781	-0.009938	0.1685	0.171	0.603	0.019102	0.0138	5e-20	0.0143751	83.0748
rs62508088	T	C	T	C	0.164877	0.016258	0.0992	0.0899	0.501	0.02418	0.0179	1e-21	0.0146764	84.8422
Magnesium
SNP	effect_allele.exposure	other_allele.exposure	effect_allele.outcome	other_allele.outcome	beta.exposure	beta.outcome	eaf.exposure	eaf.outcome	pval.outcome	se.outcome	se.exposure	pval.exposure	R2	Fstat
rs10043693	A	G	A	G	0.03589	0.025127	0.6921	0.7	0.13	0.016584	0.004433	5.629e-16	0.000450077	65.5468
rs1035283	G	A	G	A	-0.06605	-0.054459	0.9368	0.9448	0.0814	0.031255	0.00826	1.274e-15	0.000439062	63.9419
rs10747045	T	G	T	G	-0.02741	0.000924	0.6696	0.673	0.951	0.015162	0.004336	2.573e-10	0.000274443	39.9613
rs10952168	G	A	G	A	0.02429	0.004777	0.4401	0.42	0.766	0.016032	0.004443	4.57e-08	0.000205279	29.8884
rs10974444	G	C	G	C	0.02687	-0.075383	0.6607	0.653	4.02e-07	0.014874	0.004233	2.192e-10	0.000276726	40.2939
rs11234579	C	T	C	T	-0.02714	0.027725	0.6373	0.625	0.0641	0.014974	0.004453	1.095e-09	0.000255114	37.1462
rs112510641	G	A	G	A	0.03035	-0.020853	0.6104	0.609	0.153	0.014594	0.00418	3.863e-13	0.000362025	52.7187
rs113174770	T	G	T	G	0.04893	-0.066567	0.9334	0.9297	0.357	0.072323	0.008128	1.737e-09	0.000248889	36.2396
rs115478735	A	T	A	T	-0.04194	0.055231	0.8064	0.814	0.00346	0.01889	0.00508	1.516e-16	0.000468012	68.16
rs11614506	T	C	T	C	0.03278	-0.019324	0.7819	0.774	0.248	0.016725	0.004892	2.086e-11	0.000308349	44.8999
rs11694498	T	A	T	A	-0.04061	-0.000731	0.6086	0.571	0.96	0.014756	0.004166	1.877e-22	0.000652342	95.0227
rs117672478	C	A	C	A	-0.08527	-0.019917	0.9763	0.967	0.648	0.043667	0.01506	1.51e-08	0.00022018	32.0585
rs12203597	G	A	G	A	-0.03104	-0.005449	0.3435	0.335	0.716	0.014971	0.004361	1.101e-12	0.000347897	50.6607
rs12230212	T	A	T	A	0.1637	0.041141	0.989	0.99188	0.652	0.091147	0.02743	2.392e-09	0.000244608	35.616
rs1229984	T	C	T	C	0.07801	0.047208	0.03517	0.019	0.305	0.046065	0.01116	2.785e-12	0.00033555	48.8621
rs12464156	T	C	T	C	-0.02627	0.008899	0.5962	0.598	0.57	0.015657	0.004107	1.58e-10	0.000280983	40.9139
rs1273884	G	A	G	A	0.04993	0.012432	0.5595	0.568	0.422	0.015497	0.004091	2.87e-34	0.00102224	148.958
rs12743084	C	G	C	G	-0.08845	0.012446	0.4615	0.459	0.736	0.036984	0.004065	5.965e-105	0.00324187	473.45
rs12918968	A	C	A	C	-0.03944	0.052274	0.5741	0.563	0.00119	0.01613	0.004172	3.251e-21	0.00061355	89.3687
rs13143189	G	A	G	A	0.02938	0.005676	0.5727	0.576	0.744	0.017349	0.004194	2.474e-12	0.000337001	49.0735
rs13146355	G	A	G	A	-0.06525	-0.02304	0.5558	0.545	0.107	0.014286	0.004024	3.912e-59	0.00180299	262.933
rs13170671	C	T	C	T	0.02378	-0.032724	0.5502	0.546	0.38	0.037251	0.004199	1.475e-08	0.000220276	32.0724
rs13193692	G	T	G	T	-0.03149	-0.010003	0.7824	0.761	0.566	0.017411	0.005055	4.691e-10	0.000266513	38.8064
rs142601087	T	C	T	C	0.02922	-0.027091	0.806	0.826	0.141	0.018409	0.005168	1.573e-08	0.000219559	31.968
rs143135527	C	T	C	T	0.08315	0.059947	0.9719	0.9735	0.251	0.052251	0.01462	1.278e-08	0.000222159	32.3467
rs17794420	G	A	G	A	0.02859	-0.003571	0.5174	0.502	0.821	0.01575	0.004373	6.186e-11	0.000293544	42.7434
rs17832417	A	T	A	T	0.03899	-0.010316	0.6265	0.611	0.488	0.014883	0.004404	8.472e-19	0.000538157	78.3812
rs1853392	A	G	A	G	-0.05664	-0.028253	0.09745	0.066	0.363	0.031079	0.008654	5.975e-11	0.000294182	42.8364
rs1890185	A	G	A	G	-0.02732	0.003822	0.5875	0.612	0.788	0.014242	0.004063	1.745e-11	0.000310502	45.2135
rs219782	A	G	A	G	-0.06371	-0.014859	0.7483	0.747	0.398	0.017572	0.004632	4.745e-43	0.00129791	189.181
rs2439722	T	C	T	C	-0.02569	-0.023942	0.528	0.504	0.132	0.015906	0.00424	1.363e-09	0.000252126	36.711
rs250383	A	T	A	T	0.05615	-0.088853	0.8149	0.863	0.119	0.056935	0.005266	1.529e-26	0.000780423	113.694
rs2510467	A	G	A	G	0.03135	0.006598	0.4299	0.429	0.678	0.015893	0.004437	1.588e-12	0.00034283	49.9225
rs2542713	A	C	A	C	0.02645	-0.038127	0.4504	0.418	0.00987	0.014775	0.004186	2.642e-10	0.000274198	39.9257
rs2731238	G	A	G	A	0.05395	0.009807	0.2993	0.269	0.761	0.03225	0.004601	9.559e-32	0.000943625	137.492
rs2731238	G	T	T	C	-0.1227	-0.009807	0.9493	0.731	0.761	0.03225	0.009953	6.53e-35	0.00104294	151.978
rs2731238	G	A	A	C	0.05395	0.117818	0.2993	0.0771	0.0217	0.051328	0.004601	9.559e-32	0.000943625	137.492
rs2731238	G	T	G	T	-0.1227	-0.117818	0.9493	0.9229	0.0217	0.051328	0.009953	6.53e-35	0.00104294	151.978
rs2818759	G	T	G	T	0.03013	-0.017715	0.344	0.334	0.259	0.015702	0.00441	8.385e-12	0.000320563	46.679
rs28441180	G	A	G	A	0.02463	-0.008101	0.491	0.493	0.834	0.038577	0.004398	2.153e-08	0.000215405	31.3631
rs303968	T	C	T	C	-0.03532	0.0037	0.6028	0.6	0.815	0.015855	0.004198	3.981e-17	0.000486045	70.7875
rs34872471	T	C	T	C	0.04058	0.013062	0.7066	0.735	0.43	0.016542	0.004434	5.557e-20	0.000575061	83.7592
rs35249105	A	G	A	G	-0.04637	0.030987	0.538	0.541	0.0375	0.014896	0.004121	2.254e-29	0.000869005	126.61
rs35347302	G	A	G	A	-0.02671	0.018951	0.7702	0.775	0.309	0.018627	0.004774	2.204e-08	0.000214991	31.3028
rs35465213	G	A	G	A	-0.1494	-0.00629	0.9477	0.9326	0.843	0.031695	0.009452	2.853e-56	0.00171333	249.835
rs35934	G	T	G	T	-0.05568	0.025573	0.1741	0.156	0.201	0.019996	0.005631	4.708e-23	0.000671223	97.7749
rs3732215	G	C	G	C	-0.02364	-0.01218	0.4801	0.458	0.413	0.014891	0.003994	3.261e-09	0.000240605	35.0331
rs3783297	T	C	T	C	0.02579	0.012296	0.6433	0.634	0.415	0.015087	0.004293	1.885e-09	0.000247859	36.0895
rs3824347	A	G	A	G	0.05695	0.001444	0.5864	0.555	0.926	0.015539	0.004257	8.349e-41	0.00122794	178.97
rs3848132	T	A	T	A	-0.04543	-0.008943	0.723	0.707	0.582	0.016238	0.004775	1.82e-21	0.000621441	90.5188
rs3925584	T	C	T	C	0.07105	-0.010371	0.5475	0.539	0.5	0.015391	0.00402	6.725e-70	0.00214129	312.375
rs4077450	G	T	G	T	-0.03324	0.03597	0.2184	0.181	0.0531	0.018598	0.005478	1.305e-09	0.000252871	36.8195
rs425135	A	C	A	C	-0.03465	-0.039588	0.1466	0.148	0.0576	0.020846	0.005797	2.266e-09	0.000245372	35.7273
rs4962402	T	G	T	G	-0.03358	0.0121	0.2763	0.272	0.482	0.017191	0.004637	4.426e-13	0.000360132	52.443
rs544934737	T	C	T	C	0.02519	-0.00691	0.5678	0.567	0.853	0.037383	0.004601	4.357e-08	0.00020587	29.9745
rs560609863	T	G	T	G	-0.05315	-0.074321	0.8518	0.89	0.302	0.072004	0.009142	6.123e-09	0.000232142	33.8006
rs58447148	A	G	A	G	0.04638	0.060302	0.9139	0.916	0.0305	0.027875	0.007637	1.262e-09	0.000253301	36.8821
rs58560619	T	C	T	C	0.02335	0.017679	0.4936	0.482	0.248	0.015312	0.004079	1.043e-08	0.000225061	32.7692
rs592859	C	G	C	G	0.03162	-0.026417	0.1578	0.155	0.217	0.021384	0.005773	4.312e-08	0.000206045	30
rs59359435	T	C	T	C	0.06372	-0.077768	0.9553	0.9548	0.0364	0.037166	0.01039	8.554e-10	0.000258309	37.6115
rs59685687	T	A	T	A	0.02874	0.007263	0.7714	0.774	0.873	0.045379	0.005196	3.164e-08	0.000210124	30.5939
rs6003469	A	C	A	C	0.04485	-0.006694	0.6924	0.701	0.688	0.016642	0.004437	5.105e-24	0.000701411	102.175
rs606970	A	G	A	G	-0.02401	0.02754	0.5289	0.516	0.0713	0.015267	0.00432	2.741e-08	0.000212156	30.8899
rs62136373	C	T	C	T	0.03313	0.015585	0.8549	0.858	0.436	0.02	0.006058	4.511e-08	0.000205412	29.9078
rs623297	C	T	C	T	0.02897	0.004703	0.7303	0.725	0.774	0.0164	0.004862	2.562e-09	0.000243833	35.5032
rs636264	G	A	G	A	-0.03387	-0.017815	0.2082	0.192	0.325	0.018083	0.005236	9.925e-11	0.000287367	41.8438
rs658903	T	A	T	A	-0.03979	0.027313	0.855	0.846	0.216	0.022053	0.006028	4.074e-11	0.000299228	43.5714
rs6667005	T	C	T	C	0.02947	-0.013251	0.7844	0.773	0.453	0.017641	0.004962	2.859e-09	0.000242255	35.2734
rs6936263	G	C	G	C	-0.02746	0.0232	0.2853	0.474	0.657	0.0522	0.004564	1.777e-09	0.000248618	36.2001
rs6936263	G	C	T	G	-0.02746	-0.0125	0.2853	0.298	0.787	0.0462	0.004564	1.777e-09	0.000248618	36.2001
rs7039	C	G	C	G	0.03185	-0.015225	0.479	0.492	0.324	0.015444	0.004072	5.261e-15	0.000420099	61.1791
rs7077696	A	G	A	G	0.02798	-0.00741	0.7797	0.781	0.693	0.018778	0.00501	2.335e-08	0.000214219	31.1903
rs711819	T	C	T	C	-0.03593	0.022847	0.2421	0.227	0.212	0.018314	0.004965	4.611e-13	0.000359626	52.3692
rs7221296	A	G	A	G	-0.04431	0.008011	0.8126	0.808	0.686	0.019834	0.005215	1.937e-17	0.000495691	72.193
rs7241576	A	G	A	G	0.02973	0.001391	0.6835	0.677	0.932	0.016386	0.004521	4.816e-11	0.000296977	43.2435
rs72848405	T	C	T	C	0.02757	0.006266	0.8042	0.813	0.777	0.022073	0.005049	4.737e-08	0.000204788	29.8169
rs7374260	T	C	T	C	0.02461	-0.004804	0.5278	0.553	0.757	0.015552	0.003992	7.037e-10	0.000261012	38.0051
rs73949333	A	G	A	G	0.03287	0.024315	0.776	0.78	0.196	0.018817	0.005211	2.84e-10	0.000273256	39.7885
rs7416991	T	C	T	C	0.05162	-0.0048	0.3162	0.513	0.923	0.0498	0.004405	1.038e-31	0.000942466	137.323
rs7416991	T	G	G	A	-0.05192	0.0048	0.6967	0.487	0.923	0.0498	0.004371	1.514e-32	0.000968318	141.094
rs7416991	T	C	C	A	0.05162	-0.0366	0.3162	0.302	0.424	0.0458	0.004405	1.038e-31	0.000942466	137.323
rs7416991	T	G	T	G	-0.05192	0.0366	0.6967	0.698	0.424	0.0458	0.004371	1.514e-32	0.000968318	141.094
rs7742789	C	T	C	T	0.05486	0.009873	0.6933	0.709	0.557	0.016818	0.004413	1.762e-35	0.00106051	154.541
rs77759957	A	G	A	G	0.0746	-0.004209	0.9728	0.9701	0.923	0.043669	0.01319	1.541e-08	0.000219697	31.9881
rs7797740	A	G	A	G	-0.03551	-0.052897	0.1499	0.145	0.318	0.053019	0.006093	5.607e-09	0.000233275	33.9656
rs78433554	C	A	C	A	0.1049	-0.009138	0.986	0.9849	0.877	0.059214	0.0192	4.689e-08	0.000205017	29.8503
rs7850067	A	G	A	G	0.04308	-0.005529	0.485	0.474	0.721	0.015492	0.004081	4.786e-26	0.000764922	111.434
rs7867868	C	T	C	T	-0.04157	0.011585	0.6695	0.659	0.475	0.016226	0.004504	2.687e-20	0.000584844	85.185
rs7894336	C	T	C	T	0.06273	-0.00913	0.4679	0.485	0.531	0.014568	0.004011	3.995e-55	0.00167744	244.594
rs7946549	T	A	T	A	0.04303	0.005619	0.5441	0.556	0.704	0.014811	0.004036	1.521e-26	0.000780248	113.669
rs8068318	C	T	C	T	-0.08407	-0.00574	0.3015	0.268	0.743	0.01752	0.004691	8.013e-72	0.00220153	321.182
rs9897596	T	C	T	C	-0.02319	0.01376	0.4911	0.492	0.345	0.014581	0.004061	1.127e-08	0.000223959	32.6089
Potassium
SNP	effect_allele.exposure	other_allele.exposure	effect_allele.outcome	other_allele.outcome	beta.exposure	beta.outcome	eaf.exposure	eaf.outcome	pval.outcome	se.outcome	se.exposure	pval.exposure	R2	Fstat
rs10032927	A	T	A	T	0.01561	-0.018118	0.5837	0.64	0.26	0.016074	0.002494	4.01e-10	6.48821e-05	39.1754
rs10046175	C	A	C	A	0.03717	-0.62953	0.9659	0.999636	0.307	0.616193	0.006432	7.72e-09	5.58951e-05	33.3959
rs10086982	G	A	G	A	-0.02034	0.005024	0.7603	0.74	0.775	0.017561	0.003195	2.01e-10	6.71229e-05	40.5285
rs10227075	T	C	T	C	-0.06498	1.0334	0.9796	0.999756	0.396	1.21859	0.00832	6.01e-15	0.000102088	60.9976
rs10264133	C	T	C	T	-0.05002	0.044016	0.9737	0.999759	0.932	0.515679	0.007193	3.67e-12	8.09351e-05	48.3579
rs10265221	T	C	T	C	-0.03723	-0.002329	0.7481	0.717	0.898	0.018128	0.002886	5.03e-38	0.000275558	166.415
rs10270510	G	C	G	C	-0.06498	1.0334	0.9796	0.999756	0.396	1.21859	0.00832	6.01e-15	0.000102088	60.9976
rs10279895	A	G	A	G	-0.06565	1.05272	0.9797	0.999957	0.363	1.15619	0.008331	3.44e-15	0.000103929	62.0977
rs10502917	T	C	T	C	-0.02136	-0.027406	0.3194	0.23	0.137	0.018428	0.002766	1.2e-14	9.87632e-05	59.6346
rs10748853	T	C	T	C	-0.03616	0.010614	0.1179	0.045	0.771	0.036529	0.003902	2.01e-20	0.00014222	85.8781
rs1076485	C	T	C	T	0.02448	0.055462	0.815	0.862	0.00791	0.020882	0.00308	2.01e-15	0.00010462	63.1715
rs10811662	G	A	G	A	0.01906	-0.008502	0.8401	0.832	0.653	0.018911	0.003305	8.2e-09	5.50832e-05	33.2585
rs11124938	C	A	C	A	-0.02548	0.045295	0.7812	0.745	0.0048	0.016062	0.002987	1.57e-17	0.000120508	72.766
rs111375249	G	T	G	T	-0.05498	0.21018	0.9749	0.999221	0.486	0.301876	0.007261	3.84e-14	9.59577e-05	57.3346
rs111607733	C	A	C	A	-0.05535	0.2656	0.9726	0.999178	0.366	0.293874	0.006865	7.85e-16	0.000108796	65.0061
rs111724190	T	C	T	C	-0.03147	-0.659938	0.9503	0.999838	0.208	0.52366	0.005554	1.49e-08	5.37358e-05	32.1057
rs111972532	T	C	T	C	0.03879	-0.022579	0.8139	0.798	0.237	0.019102	0.003086	3.39e-36	0.000261622	157.997
rs11217192	T	G	T	G	-0.01709	0.010432	0.7648	0.738	0.551	0.017503	0.002949	7.04e-09	5.56225e-05	33.5842
rs11245343	T	C	T	C	-0.02401	-0.027638	0.7283	0.672	0.0917	0.016386	0.002872	6.53e-17	0.000115746	69.8901
rs11264363	G	C	G	C	0.0252	-0.038988	0.4285	0.317	0.00978	0.01509	0.002659	2.78e-21	0.000148744	89.8182
rs112734474	T	G	T	G	-0.07519	0.38464	0.9782	0.999363	0.249	0.333491	0.008227	6.7e-20	0.000139792	83.529
rs115080005	C	T	C	T	0.03996	0.314229	0.9722	0.999789	0.485	0.449646	0.00691	7.55e-09	5.59726e-05	33.4422
rs11563587	T	A	T	A	-0.05898	1.04259	0.9824	0.999936	0.368	1.1584	0.00864	9.02e-12	7.79926e-05	46.5996
rs11563956	C	T	C	T	-0.03679	-0.446115	0.9677	0.999747	0.307	0.436675	0.006511	1.64e-08	5.34375e-05	31.9274
rs11563967	A	G	A	G	-0.03819	-0.301698	0.9514	0.999554	0.411	0.367053	0.005682	1.85e-11	7.56082e-05	45.1749
rs11563979	G	A	G	A	-0.04055	-0.246812	0.9527	0.999648	0.546	0.409192	0.00576	1.98e-12	8.2948e-05	49.5606
rs11563980	C	T	C	T	-0.03382	-0.137702	0.9393	0.99252	0.0749	0.077304	0.005234	1.07e-10	6.98802e-05	41.7522
rs11563986	T	C	T	C	-0.04416	-0.303467	0.9695	0.99984	0.631	0.631671	0.006736	5.74e-11	7.19329e-05	42.9788
rs11563990	C	T	C	T	-0.03834	0.268727	0.9635	0.999805	0.626	0.550598	0.006325	1.38e-09	6.14981e-05	36.7437
rs11564010	G	C	G	C	-0.06314	1.06479	0.9796	0.99995	0.354	1.14794	0.008287	2.66e-14	9.71577e-05	58.0516
rs11564019	G	A	G	A	-0.06503	1.05361	0.9796	0.999948	0.356	1.14233	0.008322	5.79e-15	0.000102196	61.0621
rs11564024	T	G	T	G	-0.0652	1.02907	0.9299	0.999962	0.371	1.15131	0.008369	6.98e-15	0.000344857	60.6943
rs11564025	T	G	T	G	-0.06489	1.03464	0.9795	0.999755	0.396	1.21882	0.008315	6.31e-15	0.000101928	60.9019
rs11564194	C	T	C	T	-0.02113	-0.021584	0.8063	0.745	0.181	0.016151	0.003081	7.27e-12	7.78972e-05	47.0344
rs116355131	C	A	C	A	0.06558	5.5658	0.9709	0.999802	0.0656	3.0225	0.01191	3.76e-08	0.0001723	30.3193
rs11711982	T	C	T	C	0.0239	0.041855	0.883	0.836	0.0333	0.019662	0.003863	6.33e-10	6.33956e-05	38.2777
rs11743019	A	G	A	G	-0.02052	0.015603	0.7361	0.695	0.347	0.016584	0.002981	6.04e-12	7.8476e-05	47.3839
rs11822294	C	T	C	T	-0.01797	-0.007834	0.8251	0.798	0.69	0.01965	0.003169	1.47e-08	5.3256e-05	32.1552
rs11970777	C	T	C	T	-0.03918	-0.497547	0.9638	0.999799	0.326	0.506171	0.006303	5.25e-10	6.39951e-05	38.6397
rs11974568	T	C	T	C	-0.03409	-0.604368	0.9488	0.999611	0.071	0.334692	0.005567	9.44e-10	6.21047e-05	37.4983
rs11983963	T	A	T	A	-0.04007	-0.507149	0.9647	0.999821	0.372	0.568202	0.00636	3.08e-10	6.57409e-05	39.694
rs1214759	A	G	A	G	-0.01681	-0.012299	0.4192	0.317	0.452	0.016341	0.002573	6.59e-11	7.06912e-05	42.6831
rs12378991	G	A	G	A	-0.03902	0.009497	0.9411	0.9251	0.744	0.029078	0.005503	1.39e-12	8.32682e-05	50.2777
rs12509595	T	C	T	C	0.03557	0.010925	0.7552	0.703	0.518	0.016888	0.002892	9.95e-35	0.000250497	151.276
rs12549572	T	C	T	C	0.02422	0.064776	0.6728	0.755	0.00029	0.017875	0.002648	6.11e-20	0.000138545	83.6589
rs1273886	A	G	A	G	0.02013	0.009571	0.6749	0.597	0.542	0.015704	0.002776	4.3e-13	8.70865e-05	52.5834
rs1275979	T	C	T	C	-0.03297	0.003354	0.4719	0.401	0.823	0.015002	0.002568	1.09e-37	0.000272941	164.834
rs12766550	C	G	C	G	0.02881	-0.007046	0.9417	0.929	0.804	0.028443	0.005162	2.44e-08	5.15903e-05	31.1495
rs12803281	C	T	C	T	-0.01661	0.005143	0.5864	0.556	0.728	0.014812	0.002465	1.66e-11	7.51991e-05	45.4052
rs12940197	G	T	G	T	-0.02288	0.027564	0.4361	0.288	0.521	0.042943	0.002976	1.55e-14	9.78912e-05	59.108
rs12959198	T	C	T	C	-0.02103	-0.027833	0.7725	0.791	0.139	0.018835	0.002958	1.22e-12	8.37116e-05	50.5455
rs12975656	G	A	G	A	0.02031	-0.052486	0.5826	0.495	0.00107	0.016037	0.0027	5.53e-14	9.37112e-05	56.5838
rs13042148	C	T	C	T	-0.02296	0.059517	0.8834	0.845	0.244	0.051053	0.004082	1.91e-08	5.2398e-05	31.6372
rs13072118	C	T	C	T	0.0161	-0.009448	0.4291	0.328	0.564	0.016372	0.002608	6.93e-10	6.31174e-05	38.1098
rs13072590	G	A	G	A	0.01745	-0.018968	0.786	0.714	0.27	0.017211	0.003135	2.69e-08	5.13137e-05	30.9825
rs13333693	A	G	A	G	0.02753	0.014112	0.7554	0.764	0.416	0.017367	0.00284	3.46e-22	0.000155614	93.9671
rs1336173	T	A	T	A	0.04684	0.691938	0.9711	0.999778	0.435	0.887292	0.007667	1.03e-09	6.24684e-05	37.3235
rs140501563	G	A	G	A	-0.08845	-0.244441	0.982	0.999742	0.55	0.409294	0.01484	2.61e-09	0.000201874	35.5245
rs141935404	C	T	C	T	-0.02551	-0.054851	0.9136	0.9124	0.0257	0.024592	0.004305	3.21e-09	5.81553e-05	35.1135
rs142365336	G	T	G	T	0.1224	1.5592	0.986	0.999945	0.64	3.3344	0.01888	9.41e-11	0.000238834	42.0299
rs1427298	C	T	C	T	-0.01837	0.044043	0.6201	0.576	0.00391	0.015263	0.002624	2.67e-12	8.117e-05	49.0107
rs142887200	C	T	C	T	-0.06546	1.05118	0.9795	0.999957	0.363	1.15579	0.008327	3.98e-15	0.000103427	61.7981
rs143341259	T	C	T	C	0.04981	0.008266	0.9743	0.9647	0.832	0.039012	0.008639	8.33e-09	5.564e-05	33.2435
rs144261869	A	G	A	G	0.03665	-0.615346	0.9654	0.999633	0.318	0.616828	0.006401	1.06e-08	5.48698e-05	32.7833
rs144726326	C	T	C	T	-0.0398	-0.257249	0.9534	0.999536	0.483	0.366685	0.005839	9.65e-12	7.77607e-05	46.4611
rs145391254	C	T	C	T	0.03637	-0.035361	0.9666	0.999225	0.888	0.251494	0.006427	1.57e-08	5.35984e-05	32.0236
rs149474053	T	C	T	C	0.1332	1.45538	0.9887	0.999954	0.671	3.42659	0.02144	5.38e-10	0.000219333	38.5975
rs149674884	G	A	G	A	0.0641	0.307132	0.9555	0.999826	0.686	0.75986	0.01031	5.19e-10	0.000219656	38.6544
rs149925191	G	T	G	T	0.03863	0.224694	0.9729	0.999787	0.624	0.458764	0.006972	3.08e-08	5.13827e-05	30.6997
rs1502282	G	C	G	C	-0.01458	-0.000413	0.5896	0.618	0.978	0.015271	0.0025	5.62e-09	5.63314e-05	34.0122
rs1529897	T	G	T	G	-0.01533	-0.065026	0.5376	0.576	4.69e-06	0.014204	0.002553	1.97e-09	5.97168e-05	36.0564
rs1551287	C	T	C	T	0.02749	-0.012882	0.2156	0.199	0.499	0.019073	0.00299	4.04e-20	0.000139987	84.5293
rs1574817	T	G	T	G	0.01733	0.023743	0.3903	0.334	0.149	0.016447	0.002612	3.35e-11	7.36756e-05	44.0201
rs1609829	T	C	T	C	-0.01753	-0.01302	0.293	0.31	0.442	0.016945	0.002702	9.06e-11	6.97112e-05	42.0914
rs164746	G	A	G	A	-0.02005	-0.040304	0.6178	0.589	0.00441	0.014155	0.002597	1.22e-14	9.87147e-05	59.6053
rs17038648	C	T	C	T	0.1127	1.64754	0.9767	0.999931	0.584	3.00934	0.01432	3.74e-15	0.000351924	61.9387
rs17314270	T	C	T	C	0.1032	1.29028	0.9746	0.999903	0.639	2.74986	0.01385	9.4e-14	0.000315474	55.5213
rs17367435	T	C	T	C	-0.01507	-0.020331	0.5555	0.441	0.187	0.015398	0.002667	1.63e-08	5.28807e-05	31.9286
rs17390839	G	A	G	A	0.02233	-0.022162	0.837	0.798	0.216	0.017893	0.003495	1.73e-10	6.76073e-05	40.8209
rs17472490	G	A	G	A	-0.04054	-0.042088	0.9654	0.999627	0.909	0.366912	0.006389	2.28e-10	6.73872e-05	40.2626
rs17472728	G	T	G	T	0.05347	0.111722	0.9855	0.999865	0.841	0.557105	0.009379	1.22e-08	5.43987e-05	32.5018
rs17472899	A	G	A	G	-0.05945	1.03556	0.9824	0.999933	0.367	1.14762	0.008667	7.2e-12	7.87475e-05	47.0507
rs17473032	T	C	T	C	-0.06074	1.02289	0.9824	0.999936	0.373	1.14927	0.008775	4.65e-12	8.0191e-05	47.9132
rs17473487	C	T	C	T	-0.06575	1.05077	0.9303	0.999957	0.363	1.15562	0.008394	4.99e-15	0.000348612	61.3555
rs17473690	G	T	G	T	-0.0628	1.04855	0.9811	0.999957	0.364	1.15425	0.008636	3.7e-13	8.85035e-05	52.8803
rs17473844	T	C	T	C	-0.04674	-0.374471	0.9708	0.999848	0.558	0.638859	0.006952	1.85e-11	7.56537e-05	45.202
rs17473985	G	A	G	A	-0.03361	-0.398863	0.9494	0.99965	0.28	0.368952	0.005585	1.83e-09	5.99797e-05	36.2152
rs17501084	A	G	A	G	-0.05527	1.11688	0.9818	0.99992	0.301	1.08065	0.008478	7.3e-11	7.11322e-05	42.5003
rs17501559	A	G	A	G	0.05322	0.095969	0.9853	0.999866	0.865	0.56426	0.009367	1.37e-08	5.40294e-05	32.2811
rs17502552	G	T	G	T	-0.06301	1.06553	0.9796	0.99995	0.353	1.14822	0.008296	3.21e-14	9.65483e-05	57.6875
rs17502782	C	A	C	A	-0.0337	-0.395649	0.9507	0.999651	0.284	0.369277	0.005628	2.18e-09	5.93835e-05	35.8552
rs17502922	C	G	C	G	0.06535	5.5436	0.9708	0.999803	0.0668	3.0243	0.0119	4.07e-08	0.000171381	30.1576
rs17502970	C	A	C	G	-0.04408	-0.42123	0.9695	0.000212	0.834	2.0109	0.006699	4.86e-11	7.24664e-05	43.2975
rs17502970	C	A	C	A	-0.04408	-0.177821	0.9695	0.999862	0.782	0.64215	0.006699	4.86e-11	7.24664e-05	43.2975
rs1757225	A	G	A	G	-0.02184	0.005772	0.3802	0.319	0.726	0.016443	0.002547	1.05e-17	0.000121768	73.5271
rs185372147	T	G	T	G	-0.06575	1.05368	0.9303	0.999957	0.362	1.15573	0.008394	4.99e-15	0.000348612	61.3555
rs190945315	A	C	A	C	-0.06543	1.09776	0.9302	0.99977	0.388	1.27272	0.008378	6.02e-15	0.000346548	60.992
rs191079	T	C	T	C	0.01581	-0.030384	0.5793	0.769	0.0741	0.017011	0.002839	2.62e-08	5.1363e-05	31.0122
rs191102591	G	T	G	T	-0.04406	-0.361321	0.9695	0.999838	0.568	0.632321	0.006699	4.98e-11	7.24007e-05	43.2583
rs1979845	C	T	C	T	0.03115	0.002591	0.8267	0.9037	0.917	0.024799	0.003306	4.62e-21	0.000147023	88.779
rs1984669	C	T	C	T	-0.0221	0.041164	0.7592	0.77	0.0268	0.01859	0.002834	6.66e-15	0.000100712	60.8114
rs1989061	T	C	T	C	0.01826	0.002497	0.3219	0.384	0.87	0.015205	0.002709	1.62e-11	7.52473e-05	45.4343
rs199680901	C	T	C	T	-0.01837	-0.022986	0.6385	0.569	0.542	0.037724	0.002631	3.01e-12	8.07387e-05	48.7502
rs1997596	C	T	C	T	-0.01956	-0.03952	0.666	0.648	0.0105	0.015435	0.002733	8.62e-13	8.48324e-05	51.2222
rs2050542	T	C	T	C	0.04403	-0.557744	0.9731	0.999796	0.295	0.532803	0.007712	1.16e-08	5.45563e-05	32.5959
rs210139	A	C	A	C	-0.01598	-0.032041	0.5911	0.62	0.0264	0.014434	0.0024	2.89e-11	7.34242e-05	44.3334
rs2168785	C	T	C	T	0.01863	-0.006854	0.3675	0.236	0.676	0.016393	0.002684	4.09e-12	7.97932e-05	48.1793
rs2195880	C	G	C	G	0.01569	0.010874	0.7004	0.642	0.472	0.01512	0.002629	2.46e-09	5.89901e-05	35.6176
rs219791	T	G	T	G	0.0173	-0.021571	0.6668	0.734	0.213	0.017325	0.002688	1.26e-10	6.86031e-05	41.4222
rs2207404	G	A	G	A	-0.0484	0.303112	0.9636	0.999222	0.3	0.292267	0.006281	1.35e-14	9.834e-05	59.379
rs2255390	A	G	A	G	0.02748	-0.014808	0.4329	0.449	0.313	0.014667	0.002426	1.05e-29	0.000212471	128.307
rs2327429	T	C	T	C	-0.02284	0.044968	0.737	0.717	0.00868	0.017134	0.002788	2.65e-16	0.000111147	67.113
rs2340534	G	A	G	A	0.01826	0.03896	0.5376	0.488	0.0178	0.016446	0.002458	1.15e-13	9.13983e-05	55.1871
rs2497318	C	T	C	T	-0.02938	-0.042688	0.6293	0.552	0.00233	0.014022	0.002633	6.77e-29	0.000206183	124.509
rs2569882	T	C	T	C	-0.01474	-0.018963	0.5253	0.579	0.239	0.016088	0.002462	2.21e-09	5.93654e-05	35.8442
rs2761244	T	C	T	C	0.01525	0.00136	0.3969	0.397	0.93	0.015525	0.002484	8.53e-10	6.24237e-05	37.6909
rs2823263	T	C	T	C	-0.02564	0.022891	0.7425	0.713	0.138	0.015414	0.002846	2.17e-19	0.000134415	81.1645
rs28398484	C	G	C	G	-0.04176	-0.402199	0.9686	0.999837	0.533	0.645546	0.006668	3.89e-10	6.56457e-05	39.222
rs28398495	A	G	A	G	-0.03906	-0.308813	0.9512	0.999519	0.399	0.365831	0.005686	6.69e-12	7.89808e-05	47.1901
rs28398500	C	G	C	G	-0.0384	-0.309182	0.9513	0.999519	0.398	0.365876	0.005685	1.49e-11	7.63613e-05	45.6249
rs28398507	G	A	G	A	-0.03811	-0.343103	0.9515	0.999532	0.348	0.365708	0.005688	2.15e-11	7.51331e-05	44.8909
rs28398535	T	C	T	C	-0.03384	-0.513556	0.9598	0.999676	0.202	0.402898	0.005987	1.62e-08	5.34717e-05	31.9479
rs28398544	A	G	A	G	-0.03329	-0.537365	0.9595	0.999707	0.186	0.406348	0.005932	2.04e-08	5.27117e-05	31.4938
rs28416181	T	G	T	G	0.02165	-0.021142	0.71	0.74	0.226	0.017469	0.002647	3.04e-16	0.00011079	66.8972
rs28430881	C	A	C	A	-0.02156	0.034427	0.5611	0.541	0.019	0.014677	0.002429	7.34e-19	0.000130475	78.7848
rs28446035	C	T	C	T	0.03696	-0.609662	0.9657	0.999613	0.32	0.613188	0.006433	9.4e-09	5.52482e-05	33.0093
rs28558845	G	C	G	C	-0.02063	0.003878	0.82	0.853	0.849	0.02041	0.003066	1.76e-11	7.49828e-05	45.2746
rs28570591	G	A	G	A	-0.06608	1.05289	0.9798	0.999956	0.362	1.15518	0.008333	2.3e-15	0.000105244	62.8836
rs3176466	C	T	C	T	0.04031	-0.022639	0.8668	0.9182	0.373	0.025422	0.003543	5.89e-30	0.000214353	129.444
rs34070447	A	G	A	G	0.02013	0.008915	0.5474	0.585	0.567	0.015583	0.00238	2.89e-17	0.000118474	71.5375
rs34136790	C	T	C	T	0.02587	0.092569	0.8161	0.9137	0.193	0.071051	0.004021	1.29e-10	6.92787e-05	41.3928
rs34917191	T	C	T	C	-0.01332	0.009831	0.4203	0.403	0.515	0.015105	0.002409	3.32e-08	5.06352e-05	30.5728
rs35444	A	G	A	G	-0.0336	0.000102	0.6131	0.623	0.995	0.015408	0.00241	3.97e-44	0.000321843	194.377
rs35619052	G	A	G	A	0.02036	0.041559	0.7815	0.722	0.0234	0.018338	0.003609	1.73e-08	5.32677e-05	31.826
rs35619990	C	T	C	T	-0.01762	0.036699	0.5513	0.518	0.00987	0.014224	0.002433	4.59e-13	8.6862e-05	52.4478
rs35812759	A	G	A	G	0.01552	0.011898	0.7522	0.751	0.508	0.017979	0.002755	1.79e-08	5.25602e-05	31.7351
rs36092406	G	A	G	A	-0.04798	0.302794	0.9635	0.99922	0.301	0.292473	0.006277	2.19e-14	9.67641e-05	58.4274
rs3751767	T	C	T	C	-0.01723	0.031985	0.6902	0.667	0.0602	0.017022	0.002891	2.59e-09	5.88286e-05	35.5201
rs3790604	C	A	C	A	0.04697	-0.057572	0.9322	0.905	0.0295	0.026456	0.004789	1.12e-22	0.000159302	96.1948
rs3802177	G	A	G	A	0.01547	-0.024586	0.7385	0.673	0.107	0.015264	0.00278	2.7e-08	5.12872e-05	30.9664
rs3848132	T	A	T	A	-0.03504	-0.008943	0.7463	0.707	0.582	0.016238	0.002922	4.26e-33	0.000238125	143.803
rs4114858	A	G	A	G	0.01947	-0.002551	0.8371	0.9256	0.927	0.027698	0.003459	1.87e-08	5.24745e-05	31.6833
rs4413681	G	C	G	C	0.06552	5.5404	0.9709	0.999793	0.0566	2.9062	0.01196	4.44e-08	0.00017055	30.0113
rs4461961	C	T	C	T	0.01818	-0.024627	0.6471	0.739	0.142	0.016771	0.002611	3.43e-12	8.02933e-05	48.4813
rs4485922	A	G	A	G	-0.01442	0.026259	0.46	0.498	0.0869	0.015339	0.002442	3.56e-09	5.77503e-05	34.869
rs4677143	A	G	A	G	0.01596	0.029558	0.6379	0.59	0.0582	0.015604	0.002609	9.7e-10	6.1977e-05	37.4212
rs4737371	G	A	G	A	-0.02244	-0.029858	0.8207	0.813	0.124	0.019387	0.003276	7.74e-12	7.77077e-05	46.92
rs4745804	T	C	T	C	-0.01661	0.009493	0.5313	0.514	0.538	0.01541	0.002577	1.2e-10	6.88051e-05	41.5442
rs4766578	T	A	T	A	0.01805	0.22217	0.3993	0.482	1.08e-55	0.014132	0.002668	1.39e-11	7.58036e-05	45.7702
rs4809849	C	T	C	T	0.01779	0.016921	0.4172	0.519	0.273	0.01545	0.002675	3.03e-11	7.32508e-05	44.2287
rs4846476	G	C	G	C	0.01665	-0.011377	0.7784	0.761	0.532	0.018205	0.002851	5.38e-09	5.64871e-05	34.1063
rs4848713	C	T	C	T	0.02442	-0.009005	0.8902	0.874	0.715	0.024664	0.004187	5.65e-09	5.63379e-05	34.0162
rs4867732	C	G	C	G	0.02908	-0.036584	0.9196	0.9391	0.209	0.029107	0.004584	2.3e-10	6.66516e-05	40.2439
rs4924538	A	T	A	T	-0.01606	-0.084761	0.5128	0.527	0.0239	0.037535	0.002619	8.81e-10	6.22778e-05	37.6028
rs4936409	A	G	A	G	-0.01693	0.021548	0.491	0.549	0.152	0.01503	0.002558	3.75e-11	7.25473e-05	43.8039
rs547340372	G	A	G	A	-0.05554	1.11639	0.976	0.99995	0.339	1.16715	0.007827	1.33e-12	8.42732e-05	50.3525
rs55650455	T	C	T	C	-0.01947	-0.033615	0.8204	0.771	0.0525	0.017336	0.003288	3.26e-09	5.80742e-05	35.0646
rs56218647	C	A	C	A	0.02388	0.025703	0.9123	0.9103	0.349	0.027442	0.004155	9.36e-09	5.4707e-05	33.0314
rs56237637	T	A	T	A	0.04136	0.500441	0.9645	0.999743	0.535	0.805878	0.007107	6.08e-09	5.66851e-05	33.8679
rs56329049	G	A	G	A	-0.04065	-0.330651	0.9643	0.999506	0.319	0.331884	0.006417	2.45e-10	6.64612e-05	40.1289
rs56376587	A	C	A	C	-0.02835	0.018018	0.5817	0.525	0.268	0.016267	0.002564	2.19e-28	0.000202452	122.256
rs56790613	A	G	A	G	0.0377	-0.29422	0.9673	0.999742	0.718	0.815748	0.006576	1.01e-08	5.50098e-05	32.8669
rs569550	T	G	T	G	0.03941	-0.014918	0.6382	0.608	0.346	0.015834	0.002628	8.92e-51	0.000372341	224.886
rs57420239	C	T	C	T	-0.03706	-0.428169	0.9678	0.999744	0.334	0.443456	0.006577	1.8e-08	5.31419e-05	31.7508
rs57484993	A	G	A	G	0.03418	-0.03356	0.9219	0.9105	0.208	0.026651	0.004607	1.22e-13	9.11608e-05	55.0437
rs576943137	C	T	C	T	-0.02548	-0.115813	0.8922	0.857	0.039	0.056109	0.004521	1.79e-08	5.26074e-05	31.7636
rs578097	A	G	A	G	-0.02281	-0.000639	0.652	0.672	0.969	0.016402	0.002544	3.25e-19	0.000133137	80.3927
rs57850577	A	G	A	G	-0.05408	0.260481	0.9691	0.999236	0.38	0.296608	0.006479	7.43e-17	0.000116604	69.6719
rs57944734	C	T	C	T	-0.04826	0.380457	0.9619	0.999126	0.178	0.282387	0.006162	5.02e-15	0.000101584	61.3382
rs58320941	G	T	G	T	-0.04411	-0.303404	0.9695	0.999839	0.631	0.631779	0.006735	5.96e-11	7.17914e-05	42.8942
rs59482369	T	C	T	C	-0.04242	0.144026	0.959	0.999091	0.587	0.26501	0.006235	1.05e-11	7.74711e-05	46.288
rs60085321	C	G	C	G	-0.05059	0.226761	0.9688	0.999166	0.448	0.298678	0.006686	4.02e-14	9.4819e-05	57.2528
rs6013199	G	A	G	A	-0.07916	4.44403	0.9722	0.999968	0.515	6.82434	0.01317	1.89e-09	0.000205301	36.1277
rs6031431	A	G	A	G	0.01961	-0.042742	0.5497	0.532	0.00296	0.014385	0.002464	1.81e-15	0.000104898	63.3394
rs60772526	C	T	C	T	0.0605	0.072534	0.127	0.077	0.01	0.028158	0.003746	1.27e-58	0.000431845	260.841
rs6108787	T	G	T	G	0.01367	0.015494	0.5405	0.532	0.31	0.015255	0.002403	1.31e-08	5.35977e-05	32.3616
rs61169316	G	A	G	A	0.01814	0.029385	0.7215	0.662	0.0728	0.016376	0.002753	4.56e-11	7.1907e-05	43.4172
rs61793790	G	C	G	C	-0.03709	0.009862	0.9597	0.939	0.772	0.034035	0.006649	2.49e-08	5.20815e-05	31.1172
rs61897793	G	A	G	A	-0.02178	0.073866	0.8642	0.83	0.000111	0.019111	0.003653	2.56e-09	5.94971e-05	35.5481
rs62193645	C	T	C	T	0.03441	0.022314	0.8796	0.863	0.314	0.022181	0.003785	1.04e-19	0.000136873	82.649
rs62330329	T	C	T	C	0.02703	-0.038953	0.2697	0.303	0.258	0.034466	0.004425	1.04e-09	6.17986e-05	37.3135
rs62374068	A	G	A	G	0.05943	-0.005083	0.7821	0.771	0.786	0.018712	0.002918	3.67e-92	0.000686566	414.802
rs62435145	G	T	G	T	-0.0256	0.019266	0.434	0.319	0.275	0.017637	0.0027	2.68e-21	0.000148877	89.8985
rs66482211	A	G	A	G	-0.04204	0.008984	0.9505	0.9507	0.791	0.033895	0.005675	1.34e-13	9.08854e-05	54.8774
rs66561220	T	C	T	C	-0.02949	0.003691	0.7728	0.714	0.844	0.018776	0.003016	1.49e-22	0.000158328	95.6064
rs66561220	T	C	C	A	-0.02949	-1.17772	0.7728	3.9e-05	0.707	3.132	0.003016	1.49e-22	0.000158328	95.6064
rs6697367	C	T	C	T	-0.01868	-0.01536	0.6768	0.665	0.374	0.017269	0.002575	4.19e-13	8.71568e-05	52.6259
rs6703881	T	C	T	C	-0.02296	0.023171	0.1968	0.156	0.242	0.019808	0.00312	1.91e-13	8.96883e-05	54.1545
rs6716091	C	T	C	T	0.02352	0.013218	0.7446	0.721	0.423	0.016492	0.002796	4.19e-17	0.00011719	70.762
rs6755070	G	T	G	T	0.01832	-0.024278	0.6877	0.65	0.534	0.039054	0.002757	3.1e-11	7.31283e-05	44.1547
rs6794202	C	T	C	T	0.02384	0.028524	0.7896	0.753	0.0968	0.017177	0.003025	3.39e-15	0.000102862	62.11
rs6816915	G	A	G	A	-0.01441	-0.01351	0.4714	0.528	0.377	0.015281	0.002594	2.83e-08	5.111e-05	30.8594
rs6826742	G	T	G	T	-0.01667	0.021965	0.4695	0.442	0.138	0.014826	0.00243	7.13e-12	7.79408e-05	47.0607
rs6877631	T	C	T	C	-0.0154	0.007554	0.6149	0.542	0.623	0.015388	0.002594	2.99e-09	5.83736e-05	35.2453
rs690054	C	T	C	T	-0.03594	-0.006995	0.5832	0.545	0.638	0.014867	0.002501	8.68e-47	0.000341917	206.504
rs6934923	G	T	G	T	-0.05549	0.303182	0.9748	0.99921	0.316	0.302257	0.007262	2.25e-14	9.77191e-05	58.3871
rs6934923	G	T	T	C	-0.05549	-0.095817	0.9748	0.00453	0.537	0.155382	0.007262	2.25e-14	9.77191e-05	58.3871
rs6941546	G	A	G	A	-0.02568	-0.054744	0.9129	0.9429	0.0959	0.032877	0.004349	3.63e-09	5.77466e-05	34.8667
rs6961048	C	G	C	G	0.04642	-0.001179	0.8895	0.892	0.96	0.023317	0.003761	5.76e-35	0.000252252	152.336
rs697976	T	C	T	C	0.01364	0.034177	0.4779	0.461	0.0144	0.01397	0.0024	1.34e-08	5.34962e-05	32.3003
rs7038668	T	C	T	C	-0.0279	0.01669	0.5014	0.535	0.273	0.015237	0.002425	1.38e-30	0.000219195	132.369
rs71537958	G	C	G	C	-0.01936	-0.005195	0.7389	0.676	0.755	0.016627	0.002891	2.22e-11	7.42715e-05	44.8451
rs716877	C	G	C	G	0.03596	0.006428	0.5162	0.6	0.685	0.015847	0.002627	1.35e-42	0.000310259	187.378
rs7187932	G	A	G	A	-0.0223	-0.062306	0.7746	0.812	0.00102	0.018963	0.002875	9.15e-15	9.96393e-05	60.1636
rs7218857	T	C	T	C	-0.02113	0.023863	0.5618	0.587	0.135	0.015985	0.002471	1.3e-17	0.000121099	73.1229
rs7222451	G	A	G	A	-0.01388	-0.001449	0.4975	0.547	0.922	0.014871	0.002471	1.99e-08	5.22578e-05	31.5525
rs72969822	C	G	C	G	-0.0249	0.047579	0.8821	0.869	0.0336	0.022386	0.003796	5.55e-11	7.12616e-05	43.0275
rs73776711	G	A	G	A	-0.0479	0.312509	0.9631	0.999164	0.281	0.290158	0.006173	8.96e-15	9.97184e-05	60.2114
rs7416991	T	C	C	A	0.01931	-0.0366	0.4025	0.302	0.424	0.0458	0.002593	1.01e-13	9.18459e-05	55.4574
rs7416991	T	G	T	G	-0.01795	0.0366	0.6404	0.698	0.424	0.0458	0.002504	7.97e-13	8.51066e-05	51.3878
rs7416991	T	C	T	C	0.01931	-0.0048	0.4025	0.513	0.923	0.0498	0.002593	1.01e-13	9.18459e-05	55.4574
rs7416991	T	G	G	A	-0.01795	0.0048	0.6404	0.487	0.923	0.0498	0.002504	7.97e-13	8.51066e-05	51.3878
rs74496669	G	T	G	T	0.03972	-0.710228	0.9698	0.999648	0.262	0.6327	0.00716	2.96e-08	5.1508e-05	30.7746
rs74518739	C	T	C	T	-0.04059	-0.330209	0.9527	0.999644	0.419	0.408273	0.005761	1.91e-12	8.30828e-05	49.6412
rs75248620	G	A	G	A	0.03605	-0.065729	0.9368	0.9177	0.0176	0.027678	0.00518	3.55e-12	8.02151e-05	48.4341
rs75411357	A	T	A	T	0.03822	-0.578287	0.9656	0.999614	0.344	0.611637	0.006723	1.35e-08	5.40924e-05	32.3188
rs75741381	C	G	C	G	-0.01862	0.012713	0.7999	0.85	0.556	0.021608	0.003124	2.6e-09	5.88372e-05	35.5253
rs76075621	T	C	T	C	0.03689	-0.606308	0.9658	0.999628	0.324	0.61415	0.006443	1.05e-08	5.48684e-05	32.7824
rs761356	T	C	T	C	0.02838	-0.031343	0.6163	0.549	0.0256	0.014043	0.002531	3.76e-29	0.000208204	125.73
rs76200870	G	A	G	A	-0.05573	0.221822	0.9737	0.999181	0.459	0.29941	0.007021	2.17e-15	0.000105448	63.0057
rs76666870	T	C	T	C	0.03689	-0.589342	0.9658	0.999618	0.336	0.612751	0.006443	1.05e-08	5.48684e-05	32.7824
rs76821958	A	G	A	G	-0.04048	-0.268483	0.9734	0.999344	0.367	0.297425	0.006957	6.08e-09	5.60728e-05	33.8561
rs76987554	C	T	C	T	-0.07778	0.264681	0.982	0.999348	0.428	0.334007	0.009027	7.31e-18	0.000124251	74.2419
rs77081469	C	A	C	A	0.06558	5.5658	0.9709	0.999802	0.0656	3.0225	0.01191	3.76e-08	0.0001723	30.3193
rs7726795	T	C	T	C	0.02854	0.015464	0.6314	0.701	0.328	0.015816	0.002657	7.04e-27	0.000191065	115.378
rs77290217	T	C	T	C	-0.04754	0.126465	0.9649	0.999112	0.641	0.270844	0.006553	4.18e-13	8.80856e-05	52.6306
rs7749375	G	A	G	A	-0.05485	0.235417	0.975	0.999192	0.437	0.302754	0.007327	7.38e-14	9.37919e-05	56.0404
rs7766997	A	G	A	G	-0.05467	0.208451	0.9749	0.999183	0.488	0.300433	0.007245	4.68e-14	9.52983e-05	56.9405
rs7767054	G	A	G	A	-0.05415	0.212611	0.9743	0.999184	0.479	0.300661	0.00719	5.22e-14	9.49299e-05	56.7204
rs780101	C	T	C	T	0.02158	-0.005504	0.5339	0.585	0.723	0.015537	0.002504	7.3e-18	0.000123004	74.2736
rs78132593	C	A	C	A	0.01948	-0.012699	0.8381	0.789	0.481	0.018013	0.003462	1.87e-08	5.24374e-05	31.6609
rs7836572	T	C	T	C	0.02144	-0.018418	0.4105	0.459	0.232	0.015421	0.002459	2.91e-18	0.000125898	76.0208
rs78716205	G	A	G	A	0.0679	0.036083	0.9669	0.9543	0.328	0.036926	0.006869	5.19e-23	0.000161816	97.713
rs79030490	C	A	C	A	-0.07534	0.214775	0.9817	0.99934	0.538	0.348366	0.008966	4.59e-17	0.00011817	70.608
rs79392591	C	G	C	G	-0.0245	0.001025	0.8683	0.857	0.96	0.020491	0.003564	6.53e-12	7.82641e-05	47.256
rs79557018	C	T	C	T	-0.05487	0.216729	0.9749	0.999183	0.471	0.300417	0.007246	3.81e-14	9.59702e-05	57.3421
rs79590186	C	T	C	T	-0.07237	0.387128	0.976	0.999349	0.245	0.333262	0.007995	1.49e-19	0.000137128	81.937
rs79889868	G	C	G	C	-0.05507	0.261425	0.9696	0.999237	0.377	0.29617	0.00659	6.8e-17	0.000116873	69.8328
rs80176668	A	G	A	G	-0.07368	0.384346	0.9774	0.999364	0.249	0.333553	0.007748	2.05e-21	0.000151342	90.4316
rs80289662	C	G	C	G	-0.05427	0.262017	0.9694	0.999234	0.377	0.296306	0.006589	1.86e-16	0.000113537	67.8392
rs80328223	C	T	C	T	-0.07624	0.294819	0.9784	0.99933	0.374	0.331437	0.008251	2.62e-20	0.000142888	85.3793
rs8077544	G	A	G	A	0.01629	-0.009034	0.3428	0.207	0.612	0.017819	0.00285	1.13e-08	5.41089e-05	32.6702
rs8125560	A	C	A	C	-0.01906	-0.020262	0.825	0.819	0.307	0.019825	0.003137	1.28e-09	6.11407e-05	36.9162
rs820429	G	T	G	T	-0.04348	0.008942	0.6755	0.602	0.553	0.015058	0.002787	7.92e-55	0.000402968	243.391
rs880315	T	C	T	C	0.04161	-0.032978	0.6739	0.643	0.0479	0.016673	0.002572	7.72e-59	0.000433317	261.73
rs923000	A	C	A	C	0.02374	0.013052	0.637	0.564	0.359	0.014216	0.002662	4.99e-19	0.000131713	79.5326
rs9321413	C	G	C	G	0.03641	-0.60418	0.9653	0.999629	0.326	0.615078	0.006408	1.36e-08	5.40353e-05	32.2847
rs9321414	A	C	A	C	0.03723	-0.59854	0.9642	0.999614	0.279	0.552782	0.006659	2.3e-08	5.23179e-05	31.2585
rs9483608	A	G	A	G	0.03662	-0.636877	0.9657	0.99964	0.302	0.617286	0.006344	7.99e-09	5.57688e-05	33.3204
rs9483610	G	A	G	A	0.03663	-0.617647	0.9657	0.999616	0.315	0.614085	0.00635	8.18e-09	5.56938e-05	33.2756
rs9483614	C	T	C	T	0.03847	-0.60641	0.9663	0.999626	0.321	0.611153	0.006761	1.3e-08	5.41881e-05	32.3759
rs9493708	C	T	C	T	0.03629	-0.62754	0.9655	0.999628	0.307	0.613835	0.006343	1.09e-08	5.47855e-05	32.7329
rs9493713	C	A	C	A	0.03717	-0.635242	0.9659	0.999637	0.301	0.614706	0.006432	7.72e-09	5.58951e-05	33.3959
rs9493714	C	T	C	T	0.03664	-0.63399	0.9646	0.999631	0.299	0.61002	0.006371	9.05e-09	5.53575e-05	33.0747
rs9493720	T	C	T	C	0.03665	-0.603077	0.9654	0.999621	0.327	0.615357	0.006401	1.06e-08	5.48698e-05	32.7833
rs9493722	T	C	T	C	0.03711	-0.60926	0.9659	0.99962	0.32	0.612491	0.006433	8.22e-09	5.56975e-05	33.2778
rs9493723	T	C	T	C	0.03665	-0.602347	0.9654	0.99962	0.326	0.612657	0.006401	1.06e-08	5.48698e-05	32.7833
rs9493727	A	G	A	G	0.03721	-0.60068	0.9641	0.999619	0.278	0.553226	0.006656	2.32e-08	5.23088e-05	31.2531
rs9493728	A	G	A	G	0.03714	-0.598857	0.9642	0.999618	0.279	0.553056	0.006656	2.48e-08	5.21122e-05	31.1356
rs9493729	G	T	G	T	0.03978	-0.300025	0.9699	0.999749	0.72	0.838434	0.007166	2.92e-08	5.15773e-05	30.816
rs9603367	C	T	C	T	0.05097	-0.025664	0.609	0.519	0.0946	0.015351	0.002692	7.22e-80	0.000593419	358.492
rs963837	T	C	T	C	0.0215	-0.007339	0.6211	0.54	0.635	0.015439	0.002687	1.29e-15	0.000106032	64.0238
rs9819344	C	T	C	T	0.03573	0.133391	0.9518	0.99941	0.646	0.290594	0.005812	8.11e-10	6.32546e-05	37.7933
rs9821489	G	A	G	A	0.04282	-0.099268	0.8886	0.99511	0.388	0.115037	0.004507	2.2e-21	0.000149484	90.2648
rs9822474	A	G	A	G	-0.01603	0.023022	0.5519	0.537	0.119	0.014762	0.00239	2.06e-11	7.45039e-05	44.9854
rs9844949	A	G	A	G	0.01972	0.033604	0.152	0.129	0.139	0.022713	0.003549	2.83e-08	5.11352e-05	30.8746
rs9918487	G	A	G	A	-0.05331	0.27275	0.9685	0.999183	0.353	0.293901	0.006354	5.13e-17	0.000117809	70.3919
rs9928653	T	C	T	C	-0.01848	-0.030129	0.7631	0.834	0.108	0.018722	0.002844	8.46e-11	6.99285e-05	42.2226
Iron
SNP	effect_allele.exposure	other_allele.exposure	effect_allele.outcome	other_allele.outcome	beta.exposure	beta.outcome	eaf.exposure	eaf.outcome	pval.outcome	se.outcome	se.exposure	pval.exposure	R2	Fstat
rs10831924	T	C	T	C	0.06204	0.033851	0.9131	0.99482	0.735	0.099933	0.007982	8.06e-15	0.000473618	60.4116
rs12328766	A	G	A	G	0.03348	0.01269	0.6129	0.629	0.384	0.014584	0.004341	1.29e-14	0.00046634	59.4828
rs13007705	C	T	C	T	-0.02771	0.018227	0.544	0.571	0.244	0.015634	0.004194	4.05e-11	0.00034228	43.6532
rs13081052	T	C	T	C	0.03643	-0.028937	0.248	0.152	0.182	0.021682	0.005395	1.51e-11	0.000357515	45.5969
rs140393761	A	G	A	G	-0.123	0.091808	0.9874	0.9844	0.107	0.056931	0.0201	9.56e-10	0.000296251	37.4471
rs150375987	C	G	C	G	-0.1303	-0.109083	0.9792	0.9759	0.021	0.047262	0.01552	4.96e-17	0.000557485	70.4864
rs1800562	G	A	G	A	-0.3257	-0.043912	0.9509	0.9318	0.131	0.029106	0.01006	1.05e-229	0.00822663	1048.19
rs190399027	G	A	G	A	-0.1314	0.088088	0.9894	0.9877	0.184	0.066332	0.02111	4.98e-10	0.000306514	38.7449
rs1958078	A	C	A	C	-0.03145	0.033527	0.2447	0.139	0.124	0.021785	0.005338	3.94e-09	0.000272195	34.7124
rs218248	G	A	G	A	-0.03636	0.076611	0.8382	0.869	0.0573	0.040306	0.00575	2.64e-10	0.000313538	39.9864
rs2294915	C	T	C	T	-0.03195	-0.003458	0.7616	0.761	0.845	0.017679	0.005059	2.78e-10	0.000312745	39.8853
rs28929474	C	T	C	T	-0.1763	0.076894	0.9866	0.9798	0.137	0.051672	0.0188	7.11e-21	0.000695435	87.9405
rs5995385	T	C	T	C	0.02734	-0.000643	0.5347	0.464	0.963	0.014042	0.004294	1.98e-10	0.000317869	40.539
rs72839066	A	G	A	G	-0.1163	0.011712	0.9694	0.9625	0.754	0.037426	0.01327	1.99e-18	0.000607468	76.81
rs7385804	C	A	C	A	-0.05785	0.000256	0.357	0.393	0.986	0.014542	0.004417	3.75e-39	0.00134364	171.535
rs7775698	C	T	C	T	-0.0471	-0.028548	0.7576	0.763	0.492	0.04155	0.004874	4.56e-22	0.000731925	93.3836
rs806970	C	T	C	T	0.05669	-0.121287	0.945	0.9251	8.43e-06	0.027231	0.009471	2.22e-09	0.000283444	35.8279
rs8177252	C	A	C	A	-0.05473	-0.012705	0.6848	0.668	0.434	0.016225	0.00463	3.25e-32	0.00109478	139.73
rs855791	A	G	A	G	-0.1527	0.011072	0.3768	0.42	0.446	0.01452	0.004498	2.09e-252	0.00895869	1152.5
rs9402686	G	A	G	A	-0.05435	0.027144	0.7844	0.713	0.0828	0.015645	0.005267	6.25e-25	0.000834495	106.481
Zinc
SNP	effect_allele.exposure	other_allele.exposure	effect_allele.outcome	other_allele.outcome	beta.exposure	beta.outcome	eaf.exposure	eaf.outcome	pval.outcome	se.outcome	se.exposure	pval.exposure	R2	Fstat
rs10484100	G	A	G	A	-0.209	-0.003928	0.5	0.0909	0.881	0.026255	0.045	3.3e-06	0.00822508	21.5709
rs11763353	G	A	G	A	-0.192	0.020651	0.5	0.151	0.343	0.021778	0.039	7e-07	0.00923219	24.2367
rs1532423	A	G	A	G	0.178	-0.029378	0.5	0.409	0.059	0.015557	0.026	6.4e-12	0.017701	46.8698
rs2120019	C	T	C	T	-0.287	0.023466	0.5	0.193	0.205	0.018524	0.033	1.55e-18	0.0282583	75.6373
rs4333127	A	G	A	G	0.218	0.011616	0.5	0.901	0.65	0.025603	0.047	3e-06	0.00820351	21.5138
rs7148590	A	G	A	G	-0.14	0.020807	0.5	0.527	0.143	0.014207	0.026	1.4e-07	0.0110244	28.9941
Copper
SNP	effect_allele.exposure	other_allele.exposure	effect_allele.outcome	other_allele.outcome	beta.exposure	beta.outcome	eaf.exposure	eaf.outcome	pval.outcome	se.outcome	se.exposure	pval.exposure	R2	Fstat
rs10014072	G	A	G	A	-0.164	0.01419	0.5	0.695	0.398	0.016785	0.034	1e-06	0.00886588	23.2664
rs1175550	A	G	A	G	-0.198	0.036925	0.5	0.759	0.0476	0.018638	0.032	5e-10	0.0145059	38.2852
rs12153606	T	G	T	G	-0.159	-0.011927	0.5	0.187	0.539	0.01942	0.034	2e-06	0.00833796	21.8694
rs12582659	C	T	C	T	1.262	0.006587	0.5	0.0194	0.92	0.065294	0.27	3e-06	0.00832949	21.847
rs2769264	G	T	G	T	0.313	-0.05423	0.5	0.181	0.00682	0.020046	0.034	3e-20	0.0315548	84.7483
rs3857536	T	C	T	C	-0.129	-0.019259	0.5	0.545	0.21	0.015358	0.028	4e-06	0.00809456	21.2258
Selenium
SNP	effect_allele.exposure	other_allele.exposure	effect_allele.outcome	other_allele.outcome	beta.exposure	beta.outcome	eaf.exposure	eaf.outcome	pval.outcome	se.outcome	se.exposure	pval.exposure	R2	Fstat
rs7700970	T	C	T	C	0.265	0.007729	0.5	0.292	0.648	0.016935	0.035	7.17e-13	0.0103621	57.3265
Carotene
SNP	effect_allele.exposure	other_allele.exposure	effect_allele.outcome	other_allele.outcome	beta.exposure	beta.outcome	eaf.exposure	eaf.outcome	pval.outcome	se.outcome	se.exposure	pval.exposure	R2	Fstat
rs10846742	A	G	A	G	-0.143552	0.023952	0.832123	0.846	0.269	0.02167	0.0208154	5.33265e-12	6.84629e-05	47.5608
rs9708919	T	C	T	C	0.246529	-0.002407	0.480938	0.454	0.872	0.014948	0.0153225	3.02833e-58	0.000372521	258.867
Folate
SNP	effect_allele.exposure	other_allele.exposure	effect_allele.outcome	other_allele.outcome	beta.exposure	beta.outcome	eaf.exposure	eaf.outcome	pval.outcome	se.outcome	se.exposure	pval.exposure	R2	Fstat
rs1801133	G	A	G	A	0.096	-0.044565	0.668	0.687	0.00345	0.01524	0.01077	1e-28	0.00364707	79.4531
rs652197	C	T	C	T	0.069	0.010024	0.179	0.149	0.633	0.020976	0.01109	2.5e-10	0.00178025	38.7111

## Sheet: Sup Table S5
Supplementary Table S5 : Harmonization results for exposure SNPs and Verma et al. (multi-ancestry) T1D outcome
Outcome: Verma, A (T1D)
Multi-ancestry
Vitamin C
SNP	effect_allele.exposure	other_allele.exposure	effect_allele.outcome	other_allele.outcome	beta.exposure	beta.outcome	eaf.exposure	eaf.outcome	pval.outcome	se.outcome	se.exposure	pval.exposure	R2	Fstat
rs10051765	T	C	T	C	-0.039	0.0009995	0.6585	0.6373	0.8942	0.0108645	0.0066	3.642e-09	0.000670831	34.9174
rs10136000	A	G	A	G	0.0404	-0.00995033	0.2825	0.2934	0.4121	0.0122541	0.0071	1.33e-08	0.000622069	32.3777
rs10758628	A	C	A	C	0.0304	-0.001998	0.4567	0.4326	0.8338	0.0106742	0.0063	1.275e-06	0.00044744	23.2845
rs10995578	C	G	C	G	0.0296	-0.00399202	0.4784	0.4131	0.6959	0.0112464	0.0062	1.905e-06	0.000437999	22.7929
rs11062357	T	C	T	C	0.0305	-0.000700245	0.5118	0.6207	0.9527	0.0119217	0.0063	1.457e-06	0.000450387	23.4379
rs11641245	C	G	C	G	0.042	-0.00893984	0.848	0.7796	0.4957	0.0129763	0.0086	1.132e-06	0.000458317	23.8507
rs11641245	C	G	C	T	0.042	-0.0512933	0.848	0.9826	0.4596	0.0660768	0.0086	1.132e-06	0.000458317	23.8507
rs1165189	A	C	A	C	-0.0378	0.00299551	0.7469	0.7476	0.8224	0.0120577	0.0071	1.184e-07	0.00054462	28.3444
rs117885456	A	G	A	G	0.0781	-0.0421012	0.0865	0.0598	0.09611	0.0263827	0.0116	1.696e-11	0.000870705	45.33
rs12610033	A	T	A	T	-0.0336	0.00390762	0.2831	0.2479	0.7902	0.0147967	0.0073	4.858e-06	0.000407117	21.1852
rs13028225	T	C	T	C	0.1016	0.00697561	0.8569	0.8675	0.6441	0.0155694	0.0089	2.379e-30	0.0024991	130.319
rs174547	T	C	T	C	-0.0364	0.00399202	0.6721	0.7001	0.7204	0.0120334	0.0066	3.84e-08	0.000584419	30.4169
rs185137552	T	C	T	C	0.2368	0.0962189	0.988	0.9981	0.5927	0.201364	0.0392	1.581e-09	0.000732488	36.4915
rs2366388	A	G	A	G	0.0309	0.00697561	0.4908	0.5718	0.5618	0.0115286	0.0063	8.5e-07	0.000462273	24.0567
rs2559850	A	G	A	G	0.0583	-0.0009995	0.5979	0.5534	0.9227	0.0107253	0.0064	6.303e-20	0.00159275	82.9807
rs2941484	T	C	T	C	0.0341	0.00591747	0.4514	0.4813	0.5808	0.0106776	0.0063	6.372e-08	0.000562919	29.2973
rs33972313	T	C	T	C	-0.3601	-0.0139029	0.0319	0.0386	0.574	0.0258806	0.0179	4.61e-90	0.00772036	404.707
rs339969	A	C	A	C	-0.0302	0.00914166	0.6068	0.6342	0.4364	0.0116936	0.0063	1.864e-06	0.000441575	22.9791
rs4867910	T	C	T	C	-0.0314	-0.0196926	0.657	0.568	0.08169	0.0110755	0.0068	3.454e-06	0.000409757	21.3227
rs542903	T	C	T	C	-0.0418	0.0246926	0.1429	0.1919	0.0707	0.0139977	0.0088	2.27e-06	0.000433573	22.5625
rs56738967	C	G	C	G	0.041	-0.0009995	0.321	0.2991	0.9316	0.0113913	0.0067	7.617e-10	0.000719397	37.4471
rs6482188	A	C	A	C	-0.0347	0.0202027	0.3086	0.3315	0.05855	0.0104732	0.0068	2.825e-07	0.000500365	26.04
rs6693447	T	G	T	G	0.0393	-0.00793137	0.5509	0.586	0.4662	0.0107548	0.0064	6.248e-10	0.000724392	37.7073
rs676317	T	C	T	C	-0.0366	0.00796817	0.7264	0.743	0.5279	0.0122352	0.0074	7.326e-07	0.000470065	24.4624
rs73035571	A	G	A	G	0.035	-0.00270365	0.7863	0.8275	0.8555	0.0147186	0.0076	4.142e-06	0.000407563	21.2084
rs73850547	A	G	A	G	0.0333	0.0148886	0.7381	0.7706	0.2742	0.0136365	0.0071	2.846e-06	0.000422718	21.9974
rs7640441	A	C	A	C	0.0358	0.0252152	0.2383	0.2239	0.04004	0.0119824	0.0074	1.194e-06	0.000449749	23.4047
rs7740812	A	G	C	A	-0.0384	0.00895974	0.4057	0.9666	0.7838	0.0344855	0.0064	1.882e-09	0.000691616	36
rs7740812	A	G	A	G	-0.0384	-0.00697561	0.4057	0.2999	0.6297	0.0135426	0.0064	1.882e-09	0.000691616	36
rs78575870	T	C	T	C	0.0551	0.0309748	0.077	0.0578	0.1984	0.0233936	0.0117	2.455e-06	0.000426196	22.1785
rs79234109	A	G	A	G	0.0453	-0.0129162	0.1617	0.142	0.3918	0.0153296	0.0084	7.698e-08	0.000558802	29.0829
rs80246741	A	G	A	G	0.1511	-0.128402	0.9897	0.9922	0.03021	0.0522097	0.0319	2.207e-06	0.000431145	22.4361
rs868822	T	G	T	G	-0.0329	-0.0303561	0.2648	0.3665	0.01146	0.0116566	0.0071	3.303e-06	0.000412628	21.4721
rs9895661	T	C	T	C	0.0625	0.0114655	0.817	0.7364	0.3359	0.0117658	0.0081	1.049e-14	0.00114329	59.5374
rs9915323	A	T	A	T	0.0321	0.0305292	0.2967	0.3822	0.003777	0.010852	0.0068	2.596e-06	0.000428222	22.284
Vitamin D
SNP	effect_allele.exposure	other_allele.exposure	effect_allele.outcome	other_allele.outcome	beta.exposure	beta.outcome	eaf.exposure	eaf.outcome	pval.outcome	se.outcome	se.exposure	pval.exposure	R2	Fstat
rs10741657	A	G	A	G	0.0308	-0.00833464	0.5	0.3648	0.4347	0.010598	0.0022	2.046e-46	0.00285448	196
rs10745742	T	C	T	C	0.0165	-0.00399202	0.5	0.4501	0.7373	0.0111128	0.0022	1.876e-14	0.000812616	56.25
rs10888491	A	G	A	G	0.012	0.00796817	0.5	0.4566	0.458	0.0112321	0.0022	8.62e-08	0.000429208	29.7521
rs11195965	A	T	A	T	-0.0157	0.0148886	0.5	0.8319	0.2751	0.0141926	0.0032	6.309e-07	0.000339618	24.0713
rs11203339	T	C	T	C	-0.0104	-0.0009995	0.5	0.3722	0.9582	0.0108724	0.0021	8.564e-07	0.000314324	24.5261
rs12507653	A	T	A	T	0.0118	0.0111621	0.5	0.583	0.347	0.0117574	0.0025	2.213e-06	0.000353796	22.2784
rs12785878	T	G	T	G	0.0363	-0.00995033	0.5	0.6298	0.4147	0.0117735	0.0022	3.812e-62	0.00346382	272.25
rs17082722	T	C	T	C	-0.0703	-0.00180162	0.5	0.9853	0.9674	0.0441026	0.0149	2.221e-06	0.000639761	22.2607
rs17216707	T	C	T	C	0.0263	-0.028914	0.5	0.8248	0.0434	0.0139133	0.0027	8.141e-23	0.0013256	94.882
rs1809851	A	T	A	T	0.0104	-0.00995033	0.5	0.3994	0.3341	0.0106518	0.0023	4.864e-06	0.000299593	20.4461
rs204286	A	T	A	T	0.01	0.00290421	0.5	0.5969	0.7887	0.0108814	0.0022	4.693e-06	0.000298078	20.6612
rs2597193	A	G	A	G	0.0187	0.0177567	0.5	0.2751	0.1345	0.0116431	0.0022	6.263e-17	0.000972917	72.25
rs3755967	T	C	T	C	-0.0892	0	0.5	0.2426	0.9787	0.0124128	0.0023	0	0.0188639	1504.09
rs4821976	A	G	A	G	0.01	0.00853633	0.5	0.534	0.4216	0.0104722	0.0021	2.74e-06	0.000339606	22.6757
rs6780224	T	C	T	C	-0.0105	0.000100005	0.5	0.3235	0.9913	0.0118615	0.0023	4.461e-06	0.000303979	20.8412
rs6982502	T	C	T	C	-0.0094	0.00541463	0.5	0.5704	0.6266	0.0111676	0.002	4.043e-06	0.000301867	22.09
rs7011866	T	G	C	T	-0.0404	-0.489064	0.5	0.9987	0.05736	0.164548	0.0084	1.352e-06	0.000397555	23.1315
rs7011866	T	G	T	G	-0.0404	0.00320513	0.5	0.0353	0.938	0.0405222	0.0084	1.352e-06	0.000397555	23.1315
rs7675387	T	G	T	G	0.0181	0.0246001	0.5	0.296	0.03456	0.0113477	0.0023	4.181e-15	0.000990304	61.9301
rs7781168	A	G	A	G	0.0096	0.0108587	0.5	0.3827	0.314	0.0106722	0.002	2.952e-06	0.000301481	23.04
rs793000	A	G	A	G	0.0099	0.0167393	0.5	0.555	0.115	0.0104232	0.0022	4.903e-06	0.000295236	20.25
rs8018720	C	G	C	G	-0.0168	0.00581689	0.5	0.8278	0.6647	0.0134464	0.0029	4.716e-09	0.000492331	33.56
rs904856	A	G	A	G	0.0228	0.0334348	0.5	0.9312	0.0956	0.0205278	0.0045	4.121e-07	0.000338979	25.6711
rs914787	T	C	T	C	0.0105	0.00571631	0.5	0.3854	0.6244	0.0116742	0.0022	1.248e-06	0.000345647	22.7789
Retinol
SNP	effect_allele.exposure	other_allele.exposure	effect_allele.outcome	other_allele.outcome	beta.exposure	beta.outcome	eaf.exposure	eaf.outcome	pval.outcome	se.outcome	se.exposure	pval.exposure	R2	Fstat
rs1667226	T	A	T	A	0.101271	-0.0176549	0.520114	0.505	0.09784	0.0104857	0.0154605	5.7425e-11	6.17635e-05	42.9065
rs1883711	C	G	C	G	-0.27778	0.0485602	0.029437	0.0238	0.2706	0.0420684	0.0454347	9.72745e-10	5.3807e-05	37.3789
Vitamin K (1st model)
SNP	effect_allele.exposure	other_allele.exposure	effect_allele.outcome	other_allele.outcome	beta.exposure	beta.outcome	eaf.exposure	eaf.outcome	pval.outcome	se.outcome	se.exposure	pval.exposure	R2	Fstat
rs2108622	T	C	T	C	0.16	0.0163327	0.3	0.2525	0.1814	0.0120316	0.032	8.78e-07	0.0115687	25
rs2192574	C	T	C	T	0.28	0.00399202	0.11	0.1355	0.8094	0.0185273	0.058	1.82e-06	0.0107931	23.3056
rs4645543	T	C	T	C	-0.42	-0.001998	0.04	0.0433	0.9416	0.0251173	0.079	2e-07	0.0130597	28.2647
rs4852146	C	T	C	T	0.18	-0.00400802	0.33	0.3164	0.7422	0.0120375	0.037	2.08e-06	0.0109586	23.6669
rs964184	G	C	G	C	0.23	0.0109399	0.15	0.1629	0.4219	0.0138212	0.042	5.91e-08	0.0138453	29.9887
Vitamin K (2nd model)
SNP	effect_allele.exposure	other_allele.exposure	effect_allele.outcome	other_allele.outcome	beta.exposure	beta.outcome	eaf.exposure	eaf.outcome	pval.outcome	se.outcome	se.exposure	pval.exposure	R2	Fstat
rs2108622	T	C	T	C	0.16	0.0163327	0.3	0.2525	0.1814	0.0120316	0.031	2.9e-07	0.0123178	26.6389
rs2192574	C	T	C	T	0.28	0.00399202	0.11	0.1355	0.8094	0.0185273	0.057	1.49e-06	0.0111709	24.1305
rs4122275	A	G	A	G	-0.81	0.00040008	0.02	0.0923	0.984	0.0195974	0.16	4.31e-07	0.0118563	25.6289
rs4852146	C	T	C	T	0.19	-0.00400802	0.33	0.3164	0.7422	0.0120375	0.035	1.42e-07	0.0136088	29.4694
rs964184	G	C	G	C	0.14	0.0109399	0.15	0.1629	0.4219	0.0138212	0.042	5.91e-08	0.00517491	11.1111
Vitamin K (3rd model)
SNP	effect_allele.exposure	other_allele.exposure	effect_allele.outcome	other_allele.outcome	beta.exposure	beta.outcome	eaf.exposure	eaf.outcome	pval.outcome	se.outcome	se.exposure	pval.exposure	R2	Fstat
rs2108622	T	C	T	C	0.16	0.0163327	0.3	0.2525	0.1814	0.0120316	0.032	9.68e-07	0.0115687	25
rs2192574	C	T	C	T	0.29	0.00399202	0.11	0.1355	0.8094	0.0185273	0.058	8.23e-07	0.0115687	25
rs4122275	A	G	A	G	-0.78	0.00040008	0.02	0.0923	0.984	0.0195974	0.17	3.9e-06	0.00975957	21.0519
rs4852146	C	T	C	T	0.18	-0.00400802	0.33	0.3164	0.7422	0.0120375	0.038	3.23e-06	0.0103953	22.4377
Vitamin B12
SNP	effect_allele.exposure	other_allele.exposure	effect_allele.outcome	other_allele.outcome	beta.exposure	beta.outcome	eaf.exposure	eaf.outcome	pval.outcome	se.outcome	se.exposure	pval.exposure	R2	Fstat
rs1131603	C	T	C	T	0.22	-0.00895974	0.06	0.0401	0.751	0.0279077	0.015	4.9e-49	0.00469797	215.111
rs1141321	C	T	C	T	0.07	0.0109399	0.63	0.6775	0.3307	0.0113689	0.007	3.6e-26	0.00218953	100
rs1801222	G	A	G	A	0.12	0.00300451	0.59	0.6942	0.7942	0.0113941	0.007	3.3e-75	0.00640704	293.878
rs2270655	G	C	G	C	0.1	-0.0334534	0.94	0.9519	0.1358	0.0217092	0.015	2.2e-13	0.000974265	44.4444
rs2336573	T	C	T	C	0.31	0.0357308	0.03	0.0889	0.03443	0.0163232	0.019	8.4e-59	0.00580736	266.205
rs34324219	C	A	C	A	0.23	0	0.88	0.8998	0.9943	0.0174189	0.011	1.1e-111	0.00950182	437.19
rs3742801	T	C	T	C	0.05	0.0164343	0.29	0.3288	0.1214	0.0104237	0.007	1.7e-13	0.00111838	51.0204
rs41281112	C	T	C	T	0.18	-0.0480354	0.95	0.9777	0.1834	0.034464	0.015	8.9e-35	0.00314974	144
rs602662	A	G	A	G	0.17	0.00060018	0.6	0.4996	0.9513	0.0102781	0.007	2.4e-139	0.0127784	589.796
Vitamin B6
SNP	effect_allele.exposure	other_allele.exposure	effect_allele.outcome	other_allele.outcome	beta.exposure	beta.outcome	eaf.exposure	eaf.outcome	pval.outcome	se.outcome	se.exposure	pval.exposure	R2	Fstat
rs4654748	C	T	C	T	1.45	0.00399202	0.5	0.5842	0.6922	0.0112462	0.281	8e-18	0.00899981	26.6271
Alpha-tocopherol
SNP	effect_allele.exposure	other_allele.exposure	effect_allele.outcome	other_allele.outcome	beta.exposure	beta.outcome	eaf.exposure	eaf.outcome	pval.outcome	se.outcome	se.exposure	pval.exposure	R2	Fstat
rs964184	G	C	G	C	0.04	0.0109399	0.15	0.1629	0.4219	0.0138212	0.01	8e-12	0.00423168	16
Gamma and beta-tocopherol
SNP	effect_allele.exposure	other_allele.exposure	effect_allele.outcome	other_allele.outcome	beta.exposure	beta.outcome	eaf.exposure	eaf.outcome	pval.outcome	se.outcome	se.exposure	pval.exposure	R2	Fstat
rs11705639	A	C	C	T	0.125781	-0.00080032	0.1685	0.8396	0.9576	0.0146066	0.0138	5e-20	0.0143751	83.0748
rs62508088	T	C	T	C	0.164877	-0.0198026	0.0992	0.078	0.324	0.0203671	0.0179	1e-21	0.0146764	84.8422
Magnesium
SNP	effect_allele.exposure	other_allele.exposure	effect_allele.outcome	other_allele.outcome	beta.exposure	beta.outcome	eaf.exposure	eaf.outcome	pval.outcome	se.outcome	se.exposure	pval.exposure	R2	Fstat
rs10043693	A	G	A	G	0.03589	-0.0163327	0.6921	0.7194	0.1758	0.0118515	0.004433	5.629e-16	0.000450077	65.5468
rs1035283	G	A	G	A	-0.06605	-0.0201007	0.9368	0.9172	0.2618	0.0175903	0.00826	1.274e-15	0.000439062	63.9419
rs10747045	T	G	T	G	-0.02741	0.0178399	0.6696	0.7114	0.1477	0.0123	0.004336	2.573e-10	0.000274443	39.9613
rs10952168	G	A	G	A	0.02429	-0.0251127	0.4401	0.4234	0.02278	0.0107372	0.004443	4.57e-08	0.000205279	29.8884
rs10974444	G	C	G	C	0.02687	-0.0291199	0.6607	0.7065	0.01288	0.0113633	0.004233	2.192e-10	0.000276726	40.2939
rs11234579	C	T	C	T	-0.02714	0	0.6373	0.6998	0.9742	0.0127207	0.004453	1.095e-09	0.000255114	37.1462
rs112510641	G	A	G	A	0.03035	0.0139029	0.6104	0.6666	0.2225	0.011752	0.00418	3.863e-13	0.000362025	52.7187
rs113174770	T	G	T	G	0.04893	0.0217615	0.9334	0.9428	0.3472	0.0235819	0.008128	1.737e-09	0.000248889	36.2396
rs115478735	A	T	A	T	-0.04194	-0.0349021	0.8064	0.8411	0.01198	0.0134288	0.00508	1.516e-16	0.000468012	68.16
rs11614506	T	C	T	C	0.03278	-0.000900405	0.7819	0.8086	0.9509	0.0139023	0.004892	2.086e-11	0.000308349	44.8999
rs11694498	T	A	T	A	-0.04061	-0.000700245	0.6086	0.5668	0.9504	0.0107719	0.004166	1.877e-22	0.000652342	95.0227
rs117672478	C	A	C	A	-0.08527	0.0751075	0.9763	0.9812	0.0961	0.0488395	0.01506	1.51e-08	0.00022018	32.0585
rs12203597	G	A	G	A	-0.03104	0.0109399	0.3435	0.4468	0.3272	0.011638	0.004361	1.101e-12	0.000347897	50.6607
rs12230212	T	A	T	A	0.1637	-0.00863719	0.989	0.9907	0.914	0.0798003	0.02743	2.392e-09	0.000244608	35.616
rs1229984	T	C	T	C	0.07801	-0.0804511	0.03517	0.0343	0.005709	0.0268638	0.01116	2.785e-12	0.00033555	48.8621
rs12464156	T	C	T	C	-0.02627	-0.000300045	0.5962	0.6294	0.9769	0.0107699	0.004107	1.58e-10	0.000280983	40.9139
rs1273884	G	A	G	A	0.04993	-0.00863719	0.5595	0.555	0.4093	0.0103597	0.004091	2.87e-34	0.00102224	148.958
rs12743084	C	G	C	G	-0.08845	-0.0136933	0.4615	0.4321	0.1752	0.00993878	0.004065	5.965e-105	0.00324187	473.45
rs12918968	A	C	A	C	-0.03944	0.00995033	0.5741	0.5117	0.3559	0.0110474	0.004172	3.251e-21	0.00061355	89.3687
rs13143189	G	A	G	A	0.02938	-0.00692392	0.5727	0.6205	0.5151	0.0106135	0.004194	2.474e-12	0.000337001	49.0735
rs13146355	G	A	G	A	-0.06525	-0.0152152	0.5558	0.6191	0.174	0.0109895	0.004024	3.912e-59	0.00180299	262.933
rs13170671	C	T	C	T	0.02378	0.0188218	0.5502	0.5962	0.09134	0.0113972	0.004199	1.475e-08	0.000220276	32.0724
rs13193692	G	T	G	T	-0.03149	0.0266419	0.7824	0.8052	0.05693	0.0145599	0.005055	4.691e-10	0.000266513	38.8064
rs142601087	T	C	T	C	0.02922	-0.0286053	0.806	0.7794	0.0178	0.0117329	0.005168	1.573e-08	0.000219559	31.968
rs143135527	C	T	C	T	0.08315	-0.0345914	0.9719	0.9773	0.4274	0.0422074	0.01462	1.278e-08	0.000222159	32.3467
rs17794420	G	A	G	A	0.02859	-0.013592	0.5174	0.5879	0.2547	0.011787	0.004373	6.186e-11	0.000293544	42.7434
rs17832417	A	T	A	T	0.03899	0.00598207	0.6265	0.6506	0.5831	0.0115492	0.004404	8.472e-19	0.000538157	78.3812
rs1853392	A	G	A	G	-0.05664	-0.00591747	0.09745	0.09351	0.8256	0.0265702	0.008654	5.975e-11	0.000294182	42.8364
rs1890185	A	G	A	G	-0.02732	-0.0211215	0.5875	0.5928	0.04177	0.0101811	0.004063	1.745e-11	0.000310502	45.2135
rs219782	A	G	A	G	-0.06371	-0.0161294	0.7483	0.7291	0.1626	0.0113949	0.004632	4.745e-43	0.00129791	189.181
rs2439722	T	C	T	C	-0.02569	-0.0118702	0.528	0.5278	0.2711	0.0106635	0.00424	1.363e-09	0.000252126	36.711
rs250383	A	T	A	T	0.05615	0.0109399	0.8149	0.7627	0.3678	0.0124265	0.005266	1.529e-26	0.000780423	113.694
rs2510467	A	G	A	G	0.03135	-0.00140098	0.4299	0.3904	0.9064	0.0118755	0.004437	1.588e-12	0.00034283	49.9225
rs2542713	A	C	A	C	0.02645	-0.00672255	0.4504	0.4621	0.5068	0.0101304	0.004186	2.642e-10	0.000274198	39.9257
rs2731238	G	A	G	A	0.05395	0.0178399	0.2993	0.3595	0.1149	0.0115156	0.004601	9.559e-32	0.000943625	137.492
rs2731238	G	T	C	T	-0.1227	0.0178399	0.9493	0.3595	0.1149	0.0115156	0.009953	6.53e-35	0.00104294	151.978
rs2731238	G	A	C	A	0.05395	0.00995033	0.2993	0.9438	0.6717	0.0248704	0.004601	9.559e-32	0.000943625	137.492
rs2731238	G	T	G	T	-0.1227	0.00995033	0.9493	0.9438	0.6717	0.0248704	0.009953	6.53e-35	0.00104294	151.978
rs2818759	G	T	G	T	0.03013	-0.00672255	0.344	0.2907	0.5891	0.012349	0.00441	8.385e-12	0.000320563	46.679
rs28441180	G	A	G	A	0.02463	-0.0170444	0.491	0.4779	0.1331	0.0111503	0.004398	2.153e-08	0.000215405	31.3631
rs303968	T	C	T	C	-0.03532	-0.00020002	0.6028	0.5748	0.9876	0.0107237	0.004198	3.981e-17	0.000486045	70.7875
rs34872471	T	C	T	C	0.04058	-0.207516	0.7066	0.7019	3.6e-89	0.00842015	0.004434	5.557e-20	0.000575061	83.7592
rs35249105	A	G	A	G	-0.04637	0.0256677	0.538	0.5852	0.02031	0.0111893	0.004121	2.254e-29	0.000869005	126.61
rs35347302	G	A	G	A	-0.02671	-0.00300451	0.7702	0.7905	0.8125	0.0126327	0.004774	2.204e-08	0.000214991	31.3028
rs35465213	G	A	G	A	-0.1494	0.0610951	0.9477	0.9531	0.01557	0.0269151	0.009452	2.853e-56	0.00171333	249.835
rs35934	G	T	G	T	-0.05568	-0.00380724	0.1741	0.1736	0.7922	0.0145367	0.005631	4.708e-23	0.000671223	97.7749
rs3732215	G	C	G	C	-0.02364	-0.00697561	0.4801	0.4498	0.5576	0.011138	0.003994	3.261e-09	0.000240605	35.0331
rs3783297	T	C	T	C	0.02579	-0.0153167	0.6433	0.5832	0.1707	0.0109977	0.004293	1.885e-09	0.000247859	36.0895
rs3824347	A	G	A	G	0.05695	0.00399202	0.5864	0.619	0.7267	0.0113727	0.004257	8.349e-41	0.00122794	178.97
rs3848132	T	A	T	A	-0.04543	0.00895974	0.723	0.7474	0.4781	0.012924	0.004775	1.82e-21	0.000621441	90.5188
rs3925584	T	C	T	C	0.07105	-0.000900405	0.5475	0.6131	0.9395	0.011225	0.00402	6.725e-70	0.00214129	312.375
rs4077450	G	T	G	T	-0.03324	0.00598207	0.2184	0.2621	0.6652	0.0129872	0.005478	1.305e-09	0.000252871	36.8195
rs425135	A	C	A	C	-0.03465	-0.00250313	0.1466	0.1824	0.8513	0.0132349	0.005797	2.266e-09	0.000245372	35.7273
rs4962402	T	G	T	G	-0.03358	0.0158733	0.2763	0.278	0.1809	0.0119296	0.004637	4.426e-13	0.000360132	52.443
rs544934737	T	C	T	C	0.02519	0.00697561	0.5678	0.5272	0.5303	0.0119783	0.004601	4.357e-08	0.00020587	29.9745
rs560609863	T	G	T	G	-0.05315	-0.0127813	0.8518	0.8264	0.5254	0.019923	0.009142	6.123e-09	0.000232142	33.8006
rs58447148	A	G	A	G	0.04638	-0.0159262	0.9139	0.8981	0.3787	0.0177781	0.007637	1.262e-09	0.000253301	36.8821
rs58560619	T	C	T	C	0.02335	-0.0130852	0.4936	0.5619	0.2096	0.0102957	0.004079	1.043e-08	0.000225061	32.7692
rs592859	C	G	C	G	0.03162	-0.00110061	0.1578	0.1704	0.9376	0.0140656	0.005773	4.312e-08	0.000206045	30
rs59359435	T	C	T	C	0.06372	0.0148886	0.9553	0.957	0.5666	0.0272099	0.01039	8.554e-10	0.000258309	37.6115
rs59685687	T	A	T	A	0.02874	0.0009995	0.7714	0.678	0.942	0.0131474	0.005196	3.164e-08	0.000210124	30.5939
rs6003469	A	C	A	C	0.04485	0	0.6924	0.7437	0.9976	0.012725	0.004437	5.105e-24	0.000701411	102.175
rs606970	A	G	A	G	-0.02401	0.0119286	0.5289	0.5472	0.2761	0.0111541	0.00432	2.741e-08	0.000212156	30.8899
rs62136373	C	T	C	T	0.03313	-0.00954541	0.8549	0.85	0.5271	0.014986	0.006058	4.511e-08	0.000205412	29.9078
rs623297	C	T	C	T	0.02897	-0.0077298	0.7303	0.7567	0.5559	0.0130156	0.004862	2.562e-09	0.000243833	35.5032
rs636264	G	A	G	A	-0.03387	0	0.2082	0.2005	0.9736	0.0139061	0.005236	9.925e-11	0.000287367	41.8438
rs658903	T	A	T	A	-0.03979	-0.00250313	0.855	0.8743	0.8813	0.0168559	0.006028	4.074e-11	0.000299228	43.5714
rs6667005	T	C	T	C	0.02947	-0.0108587	0.7844	0.7041	0.369	0.0119184	0.004962	2.859e-09	0.000242255	35.2734
rs6936263	G	C	G	T	-0.02746	-0.00652122	0.2853	0.6544	0.5823	0.0118541	0.004564	1.777e-09	0.000248618	36.2001
rs6936263	G	C	G	C	-0.02746	0.00598207	0.2853	0.3941	0.6001	0.0117436	0.004564	1.777e-09	0.000248618	36.2001
rs7039	C	G	C	G	0.03185	0.0139029	0.479	0.4466	0.1774	0.0108161	0.004072	5.261e-15	0.000420099	61.1791
rs7077696	A	G	A	G	0.02798	0.00697561	0.7797	0.7813	0.6131	0.0129482	0.00501	2.335e-08	0.000214219	31.1903
rs711819	T	C	T	C	-0.03593	0.00895974	0.2421	0.2056	0.5297	0.0142288	0.004965	4.611e-13	0.000359626	52.3692
rs7221296	A	G	A	G	-0.04431	-0.00863719	0.8126	0.7394	0.4928	0.0124712	0.005215	1.937e-17	0.000495691	72.193
rs7241576	A	G	A	G	0.02973	0.0158733	0.6835	0.7246	0.1993	0.0127347	0.004521	4.816e-11	0.000296977	43.2435
rs72848405	T	C	T	C	0.02757	0.0305292	0.8042	0.8182	0.02297	0.0137673	0.005049	4.737e-08	0.000204788	29.8169
rs7374260	T	C	T	C	0.02461	-0.00471108	0.5278	0.5131	0.6454	0.0101587	0.003992	7.037e-10	0.000261012	38.0051
rs73949333	A	G	A	G	0.03287	0.00498754	0.776	0.716	0.6946	0.012437	0.005211	2.84e-10	0.000273256	39.7885
rs7416991	T	C	A	C	0.05162	-0.0283995	0.3162	0.6456	0.005962	0.0100288	0.004405	1.038e-31	0.000942466	137.323
rs7416991	T	G	T	G	-0.05192	-0.0283995	0.6967	0.6456	0.005962	0.0100288	0.004371	1.514e-32	0.000968318	141.094
rs7416991	T	C	T	C	0.05162	0.0392207	0.3162	0.3964	0.000227	0.0109179	0.004405	1.038e-31	0.000942466	137.323
rs7416991	T	G	A	G	-0.05192	0.0392207	0.6967	0.3964	0.000227	0.0109179	0.004371	1.514e-32	0.000968318	141.094
rs7742789	C	T	C	T	0.05486	-0.0250102	0.6933	0.6183	0.0191	0.0104265	0.004413	1.762e-35	0.00106051	154.541
rs77759957	A	G	A	G	0.0746	-0.0322133	0.9728	0.9758	0.3813	0.0356418	0.01319	1.541e-08	0.000219697	31.9881
rs7797740	A	G	A	G	-0.03551	-0.026036	0.1499	0.1291	0.1152	0.0160972	0.006093	5.607e-09	0.000233275	33.9656
rs78433554	C	A	C	A	0.1049	0.0314987	0.986	0.9889	0.5862	0.0593569	0.0192	4.689e-08	0.000205017	29.8503
rs7850067	A	G	A	G	0.04308	-0.011769	0.485	0.5106	0.2363	0.00985255	0.004081	4.786e-26	0.000764922	111.434
rs7867868	C	T	C	T	-0.04157	0.00697561	0.6695	0.6904	0.5314	0.0118651	0.004504	2.687e-20	0.000584844	85.185
rs7894336	C	T	C	T	0.06273	-0.00501254	0.4679	0.4713	0.6238	0.0101617	0.004011	3.995e-55	0.00167744	244.594
rs7946549	T	A	T	A	0.04303	0.0009995	0.5441	0.5675	0.8953	0.0103684	0.004036	1.521e-26	0.000780248	113.669
rs8068318	C	T	C	T	-0.08407	0.0207825	0.3015	0.4025	0.0743	0.012038	0.004691	8.013e-72	0.00220153	321.182
rs9897596	T	C	T	C	-0.02319	-0.00964638	0.4911	0.4735	0.3662	0.0105309	0.004061	1.127e-08	0.000223959	32.6089
Potassium
SNP	effect_allele.exposure	other_allele.exposure	effect_allele.outcome	other_allele.outcome	beta.exposure	beta.outcome	eaf.exposure	eaf.outcome	pval.outcome	se.outcome	se.exposure	pval.exposure	R2	Fstat
rs10032927	A	T	A	T	0.01561	-0.0277824	0.5837	0.5866	0.01014	0.0104918	0.002494	4.01e-10	6.48821e-05	39.1754
rs10046175	C	A	C	A	0.03717	0.00399202	0.9659	0.9672	0.8922	0.0267209	0.006432	7.72e-09	5.58951e-05	33.3959
rs10086982	G	A	G	A	-0.02034	-0.00260339	0.7603	0.761	0.8533	0.0137895	0.003195	2.01e-10	6.71229e-05	40.5285
rs10227075	T	C	T	C	-0.06498	-0.0608121	0.9796	0.9803	0.07634	0.0323224	0.00832	6.01e-15	0.000102088	60.9976
rs10264133	C	T	C	T	-0.05002	-0.0327298	0.9737	0.9747	0.2716	0.0287875	0.007193	3.67e-12	8.09351e-05	48.3579
rs10265221	T	C	T	C	-0.03723	-0.00752827	0.7481	0.7447	0.5398	0.0122163	0.002886	5.03e-38	0.000275558	166.415
rs10270510	G	C	G	C	-0.06498	-0.0608121	0.9796	0.9803	0.07634	0.0323224	0.00832	6.01e-15	0.000102088	60.9976
rs10279895	A	G	A	G	-0.06565	-0.06145	0.9797	0.9804	0.0734	0.0323173	0.008331	3.44e-15	0.000103929	62.0977
rs10502917	T	C	T	C	-0.02136	-0.00320513	0.3194	0.3169	0.7908	0.0120291	0.002766	1.2e-14	9.87632e-05	59.6346
rs10748853	T	C	T	C	-0.03616	-0.00924258	0.1179	0.1162	0.5787	0.0164082	0.003902	2.01e-20	0.00014222	85.8781
rs1076485	C	T	C	T	0.02448	-0.00642057	0.815	0.821	0.6306	0.0133145	0.00308	2.01e-15	0.00010462	63.1715
rs10811662	G	A	G	A	0.01906	0.138021	0.8401	0.8414	2.79e-22	0.0163518	0.003305	8.2e-09	5.50832e-05	33.2585
rs11124938	C	A	C	A	-0.02548	-0.00934352	0.7812	0.7784	0.4688	0.0127184	0.002987	1.57e-17	0.000120508	72.766
rs111375249	G	T	G	T	-0.05498	-0.00712532	0.9749	0.9758	0.8115	0.0298798	0.007261	3.84e-14	9.59577e-05	57.3346
rs111607733	C	A	C	A	-0.05535	-0.0106566	0.9726	0.9736	0.7069	0.0281265	0.006865	7.85e-16	0.000108796	65.0061
rs111724190	T	C	T	C	-0.03147	0.0129162	0.9503	0.9524	0.5646	0.0234635	0.005554	1.49e-08	5.37358e-05	32.1057
rs111972532	T	C	T	C	0.03879	-0.00471108	0.8139	0.812	0.7242	0.0131954	0.003086	3.39e-36	0.000261622	157.997
rs11217192	T	G	T	G	-0.01709	0.00598207	0.7648	0.7659	0.6121	0.0127709	0.002949	7.04e-09	5.56225e-05	33.5842
rs11245343	T	C	T	C	-0.02401	-0.0144032	0.7283	0.7268	0.2478	0.0123061	0.002872	6.53e-17	0.000115746	69.8901
rs11264363	G	C	G	C	0.0252	0.0382587	0.4285	0.4216	0.000488	0.0113628	0.002659	2.78e-21	0.000148744	89.8182
rs112734474	T	G	T	G	-0.07519	-0.00380724	0.9782	0.979	0.91	0.033739	0.008227	6.7e-20	0.000139792	83.529
rs114048605	C	T	C	T	-0.1319	-0.0358345	0.9894	0.9894	0.6855	0.085852	0.02131	6.28e-10	0.000217705	38.3109
rs114323080	G	A	G	A	-0.1018	-0.0577351	0.9864	0.9865	0.4347	0.0699536	0.01812	1.99e-08	0.000179367	31.5631
rs115080005	C	T	C	T	0.03996	-0.00330546	0.9722	0.9732	0.9068	0.0284832	0.00691	7.55e-09	5.59726e-05	33.4422
rs115223381	T	C	T	C	-0.1006	-0.0368715	0.9865	0.9865	0.6182	0.0716133	0.01814	3.03e-08	0.000174778	30.7554
rs11563587	T	A	T	A	-0.05898	-0.0390527	0.9824	0.9831	0.2741	0.0343625	0.00864	9.02e-12	7.79926e-05	46.5996
rs11563956	C	T	C	T	-0.03679	-0.000100005	0.9677	0.9689	0.9985	0.0268293	0.006511	1.64e-08	5.34375e-05	31.9274
rs11563967	A	G	A	G	-0.03819	-0.0169427	0.9514	0.9533	0.4671	0.0229811	0.005682	1.85e-11	7.56082e-05	45.1749
rs11563979	G	A	G	A	-0.04055	-0.0130852	0.9527	0.9546	0.5803	0.0233972	0.00576	1.98e-12	8.2948e-05	49.5606
rs11563980	C	T	C	T	-0.03382	-0.018979	0.9393	0.9413	0.3841	0.021374	0.005234	1.07e-10	6.98802e-05	41.7522
rs11563986	T	C	T	C	-0.04416	0.00299551	0.9695	0.9707	0.9187	0.0279872	0.006736	5.74e-11	7.19329e-05	42.9788
rs11563990	C	T	C	T	-0.03834	-0.0152152	0.9635	0.9649	0.5596	0.0256176	0.006325	1.38e-09	6.14981e-05	36.7437
rs11564010	G	C	G	C	-0.06314	-0.0618754	0.9796	0.9804	0.07045	0.0321842	0.008287	2.66e-14	9.71577e-05	58.0516
rs11564019	G	A	G	A	-0.06503	-0.0608121	0.9796	0.9804	0.07635	0.0323194	0.008322	5.79e-15	0.000102196	61.0621
rs11564024	T	G	T	G	-0.0652	-0.0621946	0.9299	0.9304	0.07146	0.0324477	0.008369	6.98e-15	0.000344857	60.6943
rs11564025	T	G	T	G	-0.06489	-0.0599623	0.9795	0.9802	0.08078	0.0323796	0.008315	6.31e-15	0.000101928	60.9019
rs11564194	C	T	C	T	-0.02113	0.0129162	0.8063	0.8034	0.3223	0.0132906	0.003081	7.27e-12	7.78972e-05	47.0344
rs116232574	A	G	A	G	-0.1002	-0.0557241	0.9863	0.9864	0.4493	0.0699056	0.01806	2.96e-08	0.00017493	30.7822
rs116355131	C	A	C	A	0.06558	-0.0236781	0.9709	0.9711	0.6286	0.047887	0.01191	3.76e-08	0.0001723	30.3193
rs11711982	T	C	T	C	0.0239	0.0276152	0.883	0.881	0.09392	0.0170304	0.003863	6.33e-10	6.33956e-05	38.2777
rs11743019	A	G	A	G	-0.02052	-0.0188771	0.7361	0.7331	0.1468	0.012773	0.002981	6.04e-12	7.8476e-05	47.3839
rs11822294	C	T	C	T	-0.01797	-0.00250313	0.8251	0.8238	0.8519	0.0135821	0.003169	1.47e-08	5.3256e-05	32.1552
rs11970777	C	T	C	T	-0.03918	-0.0362491	0.9638	0.9649	0.1636	0.0251128	0.006303	5.25e-10	6.39951e-05	38.6397
rs11974568	T	C	T	C	-0.03409	-0.0463581	0.9488	0.9504	0.04426	0.0219844	0.005567	9.44e-10	6.21047e-05	37.4983
rs11983963	T	A	T	A	-0.04007	-0.0288111	0.9647	0.9658	0.272	0.0254974	0.00636	3.08e-10	6.57409e-05	39.694
rs1214759	A	G	A	G	-0.01681	0.0237165	0.4192	0.4164	0.02782	0.0108538	0.002573	6.59e-11	7.06912e-05	42.6831
rs12378991	G	A	G	A	-0.03902	0.0227395	0.9411	0.94	0.3338	0.0244867	0.005503	1.39e-12	8.32682e-05	50.2777
rs12509595	T	C	T	C	0.03557	-0.000700245	0.7552	0.7555	0.9584	0.0127393	0.002892	9.95e-35	0.000250497	151.276
rs12549572	T	C	T	C	0.02422	0.0139029	0.6728	0.6784	0.2396	0.0116982	0.002648	6.11e-20	0.000138545	83.6589
rs1273886	A	G	A	G	0.02013	-0.000500125	0.6749	0.6695	0.9688	0.012061	0.002776	4.3e-13	8.70865e-05	52.5834
rs1275979	T	C	T	C	-0.03297	-0.0148091	0.4719	0.4658	0.1826	0.0109543	0.002568	1.09e-37	0.000272941	164.834
rs12766550	C	G	C	G	0.02881	0.0382587	0.9417	0.9413	0.08967	0.0232337	0.005162	2.44e-08	5.15903e-05	31.1495
rs12803281	C	T	C	T	-0.01661	0.00299551	0.5864	0.582	0.7877	0.0106985	0.002465	1.66e-11	7.51991e-05	45.4052
rs12940197	G	T	G	T	-0.02288	0.0178399	0.4361	0.4295	0.1736	0.0130814	0.002976	1.55e-14	9.78912e-05	59.108
rs12959198	T	C	T	C	-0.02103	-0.000900405	0.7725	0.7746	0.9414	0.0128163	0.002958	1.22e-12	8.37116e-05	50.5455
rs12975656	G	A	G	A	0.02031	0.0009995	0.5826	0.5779	0.9308	0.0117724	0.0027	5.53e-14	9.37112e-05	56.5838
rs13042148	C	T	C	T	-0.02296	-0.054773	0.8834	0.8813	0.000885	0.0155796	0.004082	1.91e-08	5.2398e-05	31.6372
rs13072118	C	T	C	T	0.0161	-0.0133892	0.4291	0.4247	0.2391	0.0112242	0.002608	6.93e-10	6.31174e-05	38.1098
rs13072590	G	A	G	A	0.01745	-0.00732678	0.786	0.7883	0.5952	0.013602	0.003135	2.69e-08	5.13137e-05	30.9825
rs13333693	A	G	A	G	0.02753	0.00498754	0.7554	0.7581	0.6583	0.0122936	0.00284	3.46e-22	0.000155614	93.9671
rs1336173	T	A	T	A	0.04684	-0.0332466	0.9711	0.9723	0.2937	0.0306513	0.007667	1.03e-09	6.24684e-05	37.3235
rs138278364	C	A	C	A	-0.0861	-0.119685	0.981	0.9811	0.03151	0.04945	0.01445	2.63e-09	0.000201755	35.5035
rs138304526	T	C	T	C	0.1353	0.200489	0.9882	0.9882	0.02888	0.112727	0.02115	1.63e-10	0.000232549	40.9237
rs138404919	C	T	C	T	-0.1012	-0.0566762	0.9865	0.9866	0.442	0.0699413	0.0181	2.29e-08	0.000177651	31.2611
rs138531692	G	A	G	A	-0.0861	-0.119685	0.981	0.9811	0.03151	0.04945	0.01445	2.63e-09	0.000201755	35.5035
rs139145497	T	C	T	C	-0.086	-0.123524	0.9811	0.9812	0.03783	0.0527051	0.01441	2.46e-09	0.000202405	35.618
rs139316656	G	A	G	A	-0.0861	-0.119685	0.981	0.9811	0.03151	0.04945	0.01445	2.63e-09	0.000201755	35.5035
rs139777921	T	A	T	A	-0.08715	-0.112833	0.9828	0.9829	0.07318	0.056386	0.01523	1.09e-08	0.000186078	32.7442
rs140318611	G	A	G	A	-0.08728	-0.113953	0.9829	0.983	0.07049	0.0563334	0.01523	1.03e-08	0.000186633	32.842
rs140501563	G	A	G	A	-0.08845	-0.127038	0.982	0.9821	0.03826	0.0541421	0.01484	2.61e-09	0.000201874	35.5245
rs141016776	C	T	C	T	-0.08603	-0.123298	0.981	0.9811	0.03785	0.0525985	0.01438	2.23e-09	0.000203392	35.7917
rs141017725	G	A	G	A	-0.08644	-0.124204	0.9811	0.9812	0.0366	0.0525954	0.01439	1.93e-09	0.00020505	36.0834
rs141935404	C	T	C	T	-0.02551	0.0207825	0.9136	0.9134	0.2663	0.0188316	0.004305	3.21e-09	5.81553e-05	35.1135
rs142365336	G	T	G	T	0.1224	0.206201	0.986	0.986	0.0123	0.101568	0.01888	9.41e-11	0.000238834	42.0299
rs1427298	C	T	C	T	-0.01837	0.0158733	0.6201	0.6197	0.1268	0.0108421	0.002624	2.67e-12	8.117e-05	49.0107
rs142878005	T	C	T	C	-0.08632	-0.123185	0.9811	0.9811	0.03812	0.0526482	0.01439	2.03e-09	0.000204481	35.9833
rs142887200	C	T	C	T	-0.06546	-0.0605996	0.9795	0.9803	0.07815	0.0323776	0.008327	3.98e-15	0.000103427	61.7981
rs143341259	T	C	T	C	0.04981	0.0516432	0.9743	0.9742	0.1702	0.0397416	0.008639	8.33e-09	5.564e-05	33.2435
rs143862634	T	G	T	G	-0.08676	-0.111826	0.9828	0.9828	0.07366	0.0560635	0.01513	9.98e-09	0.000186862	32.8822
rs144261869	A	G	A	G	0.03665	0.00697561	0.9654	0.9668	0.7945	0.0267288	0.006401	1.06e-08	5.48698e-05	32.7833
rs144726326	C	T	C	T	-0.0398	-0.0232686	0.9534	0.9553	0.3338	0.0234939	0.005839	9.65e-12	7.77607e-05	46.4611
rs144808502	G	A	G	A	-0.08486	-0.115972	0.9817	0.9819	0.05829	0.0546702	0.01482	1.06e-08	0.000186324	32.7876
rs144843179	G	A	G	A	0.03096	0.00697561	0.7948	0.7939	0.5585	0.0124566	0.002895	1.15e-26	0.000189392	114.368
rs145391254	C	T	C	T	0.03637	0.001998	0.9666	0.9679	0.9549	0.0267156	0.006427	1.57e-08	5.35984e-05	32.0236
rs145557956	A	G	A	G	-0.08581	-0.120136	0.9809	0.981	0.04194	0.0524916	0.0143	2.02e-09	0.000204623	36.0084
rs146176062	C	T	C	T	-0.08591	-0.122281	0.9809	0.981	0.03943	0.052652	0.01438	2.35e-09	0.000202825	35.6919
rs146416293	C	G	C	G	-0.0861	-0.119685	0.981	0.9811	0.03151	0.04945	0.01445	2.63e-09	0.000201755	35.5035
rs146745107	T	C	T	C	-0.08633	-0.122281	0.981	0.9811	0.03968	0.0527051	0.0144	2.07e-09	0.000204244	35.9417
rs147888747	A	C	A	C	-0.08684	-0.118784	0.9828	0.9829	0.06021	0.0562798	0.01531	1.45e-08	0.000182831	32.1728
rs148160104	A	G	A	G	-0.0861	-0.119685	0.981	0.9811	0.03151	0.04945	0.01445	2.63e-09	0.000201755	35.5035
rs148227305	G	A	G	A	-0.08581	-0.120136	0.9809	0.981	0.04194	0.0524916	0.0143	2.02e-09	0.000204623	36.0084
rs148768978	G	A	G	A	-0.08633	-0.122281	0.981	0.9811	0.03968	0.0527051	0.0144	2.07e-09	0.000204244	35.9417
rs149474053	T	C	T	C	0.1332	0.239017	0.9887	0.9887	0.01116	0.120309	0.02144	5.38e-10	0.000219333	38.5975
rs149674884	G	A	G	A	0.0641	0.110647	0.9555	0.9556	0.009662	0.0478594	0.01031	5.19e-10	0.000219656	38.6544
rs149727168	A	T	A	T	-0.08581	-0.120136	0.9809	0.981	0.04194	0.0524916	0.0143	2.02e-09	0.000204623	36.0084
rs149923520	C	T	C	T	-0.0861	-0.119685	0.981	0.9811	0.03151	0.04945	0.01445	2.63e-09	0.000201755	35.5035
rs149925191	G	T	G	T	0.03863	-0.0111621	0.9729	0.9739	0.6978	0.0285099	0.006972	3.08e-08	5.13827e-05	30.6997
rs1502282	G	C	G	C	-0.01458	-0.0235757	0.5896	0.5916	0.02252	0.0100786	0.0025	5.62e-09	5.63314e-05	34.0122
rs150305470	C	G	C	G	-0.08544	-0.112273	0.9818	0.982	0.06551	0.0546056	0.01476	7.23e-09	0.000190418	33.5081
rs150464897	G	A	G	A	-0.08522	-0.121942	0.981	0.9811	0.03979	0.0526013	0.01436	2.99e-09	0.000200137	35.2188
rs150589717	G	A	G	A	-0.1405	-0.0186733	0.9888	0.9889	0.8262	0.0836704	0.02043	6.45e-12	0.000268744	47.2951
rs1529897	T	G	A	T	-0.01533	-0.176021	0.5376	0.9981	0.3802	0.172541	0.002553	1.97e-09	5.97168e-05	36.0564
rs1529897	T	G	T	G	-0.01533	-0.00833464	0.5376	0.5399	0.4473	0.0109099	0.002553	1.97e-09	5.97168e-05	36.0564
rs1551287	C	T	C	T	0.02749	-0.00260339	0.2156	0.2172	0.8376	0.0127385	0.00299	4.04e-20	0.000139987	84.5293
rs1574817	T	G	T	G	0.01733	0.00498754	0.3903	0.3877	0.6438	0.0112436	0.002612	3.35e-11	7.36756e-05	44.0201
rs1609829	T	C	T	C	-0.01753	0.001998	0.293	0.2912	0.8669	0.0116885	0.002702	9.06e-11	6.97112e-05	42.0914
rs164746	G	A	G	A	-0.02005	0.00995033	0.6178	0.6118	0.3677	0.0113694	0.002597	1.22e-14	9.87147e-05	59.6053
rs17038613	C	T	C	T	0.1229	0.207014	0.9859	0.9859	0.0114	0.100906	0.01885	7.24e-11	0.000241555	42.509
rs17038648	C	T	C	T	0.1127	0.181488	0.9767	0.9767	0.003359	0.0742066	0.01432	3.74e-15	0.000351924	61.9387
rs17314270	T	C	T	C	0.1032	0.117783	0.9746	0.9746	0.04202	0.0653883	0.01385	9.4e-14	0.000315474	55.5213
rs17367435	T	C	T	C	-0.01507	-0.00501254	0.5555	0.5477	0.6654	0.0115375	0.002667	1.63e-08	5.28807e-05	31.9286
rs17390839	G	A	G	A	0.02233	-0.0170444	0.837	0.8342	0.26	0.014876	0.003495	1.73e-10	6.76073e-05	40.8209
rs17472490	G	A	G	A	-0.04054	-0.0211215	0.9654	0.9667	0.4251	0.0258929	0.006389	2.28e-10	6.73872e-05	40.2626
rs17472728	G	T	G	T	0.05347	-0.0323166	0.9855	0.986	0.4033	0.0374551	0.009379	1.22e-08	5.43987e-05	32.5018
rs17472899	A	G	A	G	-0.05945	-0.0396768	0.9824	0.9832	0.2675	0.0344232	0.008667	7.2e-12	7.87475e-05	47.0507
rs17473032	T	C	T	C	-0.06074	-0.0433251	0.9824	0.9831	0.2326	0.0347538	0.008775	4.65e-12	8.0191e-05	47.9132
rs17473487	C	T	C	T	-0.06575	-0.0619818	0.9303	0.9308	0.07314	0.0325561	0.008394	4.99e-15	0.000348612	61.3555
rs17473690	G	T	G	T	-0.0628	-0.0598562	0.9811	0.9819	0.0929	0.0335944	0.008636	3.7e-13	8.85035e-05	52.8803
rs17473844	T	C	T	C	-0.04674	-0.0119714	0.9708	0.972	0.6754	0.0282605	0.006952	1.85e-11	7.56537e-05	45.202
rs17473985	G	A	G	A	-0.03361	-0.0490852	0.9494	0.951	0.02742	0.0212115	0.005585	1.83e-09	5.99797e-05	36.2152
rs17501084	A	G	A	G	-0.05527	-0.0447882	0.9818	0.9826	0.201	0.0335283	0.008478	7.3e-11	7.11322e-05	42.5003
rs17501559	A	G	A	G	0.05322	-0.03015	0.9853	0.9859	0.4351	0.0375495	0.009367	1.37e-08	5.40294e-05	32.2811
rs17502552	G	T	G	T	-0.06301	-0.0619818	0.9796	0.9804	0.07068	0.0322324	0.008296	3.21e-14	9.65483e-05	57.6875
rs17502782	C	A	C	A	-0.0337	-0.0462534	0.9507	0.9523	0.04695	0.0222199	0.005628	2.18e-09	5.93835e-05	35.8552
rs17502922	C	G	C	G	0.06535	-0.023371	0.9708	0.971	0.6326	0.0478883	0.0119	4.07e-08	0.000171381	30.1576
rs17502970	C	A	C	A	-0.04408	0.00498754	0.9695	0.9707	0.8452	0.0280472	0.006699	4.86e-11	7.24664e-05	43.2975
rs1757225	A	G	A	G	-0.02184	-0.0171462	0.3802	0.3757	0.1194	0.0108467	0.002547	1.05e-17	0.000121768	73.5271
rs185372147	T	G	T	G	-0.06575	-0.0619818	0.9303	0.9308	0.07314	0.0325561	0.008394	4.99e-15	0.000348612	61.3555
rs190945315	A	C	A	C	-0.06543	-0.0641119	0.9302	0.9307	0.0638	0.0324814	0.008378	6.02e-15	0.000346548	60.992
rs191079	T	C	T	C	0.01581	0.0119286	0.5793	0.5851	0.3145	0.0124638	0.002839	2.62e-08	5.1363e-05	31.0122
rs191102591	G	T	G	T	-0.04406	0.00498754	0.9695	0.9707	0.8557	0.0279365	0.006699	4.98e-11	7.24007e-05	43.2583
rs1979845	C	T	C	T	0.03115	0.0119286	0.8267	0.829	0.375	0.014173	0.003306	4.62e-21	0.000147023	88.779
rs1984669	C	T	C	T	-0.0221	0.0401818	0.7592	0.76	0.000771	0.0123245	0.002834	6.66e-15	0.000100712	60.8114
rs1989061	T	C	T	C	0.01826	-0.00340579	0.3219	0.3256	0.7689	0.0116944	0.002709	1.62e-11	7.52473e-05	45.4343
rs199680901	C	T	C	T	-0.01837	0.00697561	0.6385	0.6407	0.547	0.0113495	0.002631	3.01e-12	8.07387e-05	48.7502
rs1997596	C	T	C	T	-0.01956	0.0139029	0.666	0.665	0.2309	0.0119992	0.002733	8.62e-13	8.48324e-05	51.2222
rs2050542	T	C	T	C	0.04403	-0.00914166	0.9731	0.9743	0.7743	0.0315559	0.007712	1.16e-08	5.45563e-05	32.5959
rs210139	A	C	A	C	-0.01598	0.0119286	0.5911	0.594	0.2603	0.0105459	0.0024	2.89e-11	7.34242e-05	44.3334
rs2168785	C	T	C	T	0.01863	0.0276152	0.3675	0.3647	0.01251	0.0113189	0.002684	4.09e-12	7.97932e-05	48.1793
rs2195880	C	G	C	G	0.01569	0.0139029	0.7004	0.6985	0.2347	0.0115758	0.002629	2.46e-09	5.89901e-05	35.6176
rs219791	T	G	T	G	0.0173	-0.00380724	0.6668	0.6667	0.7433	0.0114918	0.002688	1.26e-10	6.86031e-05	41.4222
rs2207404	G	A	G	A	-0.0484	-0.00974735	0.9636	0.9646	0.7081	0.0256982	0.006281	1.35e-14	9.834e-05	59.379
rs2255390	A	G	A	G	0.02748	0.0139029	0.4329	0.4324	0.1867	0.0105079	0.002426	1.05e-29	0.000212471	128.307
rs2327429	T	C	T	C	-0.02284	0.00498754	0.737	0.7387	0.652	0.0121401	0.002788	2.65e-16	0.000111147	67.113
rs2340534	G	A	G	A	0.01826	0.0198026	0.5376	0.5388	0.06112	0.010899	0.002458	1.15e-13	9.13983e-05	55.1871
rs2497318	C	T	C	T	-0.02938	-0.044579	0.6293	0.6246	3.44e-05	0.0102957	0.002633	6.77e-29	0.000206183	124.509
rs2569882	T	C	T	C	-0.01474	-0.0110609	0.5253	0.5303	0.3005	0.0105334	0.002462	2.21e-09	5.93654e-05	35.8442
rs2761244	T	C	T	C	0.01525	0.00796817	0.3969	0.3972	0.439	0.0107768	0.002484	8.53e-10	6.24237e-05	37.6909
rs2823263	T	C	T	C	-0.02564	0.0139029	0.7425	0.7419	0.2746	0.0126018	0.002846	2.17e-19	0.000134415	81.1645
rs28398484	C	G	C	G	-0.04176	-0.00180162	0.9686	0.9699	0.9483	0.0277097	0.006668	3.89e-10	6.56457e-05	39.222
rs28398495	A	G	A	G	-0.03906	-0.0134906	0.9512	0.9531	0.5645	0.0231253	0.005686	6.69e-12	7.89808e-05	47.1901
rs28398500	C	G	C	G	-0.0384	-0.0152152	0.9513	0.9533	0.5171	0.0231574	0.005685	1.49e-11	7.63613e-05	45.6249
rs28398507	G	A	G	A	-0.03811	-0.0176549	0.9515	0.9534	0.4508	0.0230406	0.005688	2.15e-11	7.51331e-05	44.8909
rs28398535	T	C	T	C	-0.03384	-0.020713	0.9598	0.9613	0.4034	0.0242753	0.005987	1.62e-08	5.34717e-05	31.9479
rs28398544	A	G	A	G	-0.03329	-0.0173496	0.9595	0.9611	0.4796	0.0241349	0.005932	2.04e-08	5.27117e-05	31.4938
rs28416181	T	G	T	G	0.02165	0.0148886	0.71	0.7112	0.1945	0.0114946	0.002647	3.04e-16	0.00011079	66.8972
rs28430881	C	A	C	A	-0.02156	0.0168571	0.5611	0.5601	0.1011	0.0106628	0.002429	7.34e-19	0.000130475	78.7848
rs28446035	C	T	C	T	0.03696	0.00399202	0.9657	0.9671	0.8711	0.0265633	0.006433	9.4e-09	5.52482e-05	33.0093
rs28558845	G	C	G	C	-0.02063	0.0009995	0.82	0.8229	0.9445	0.0132031	0.003066	1.76e-11	7.49828e-05	45.2746
rs28570591	G	A	G	A	-0.06608	-0.0643252	0.9798	0.9806	0.06157	0.0322832	0.008333	2.3e-15	0.000105244	62.8836
rs3176466	C	T	C	T	0.04031	0.064851	0.8668	0.868	1.4e-05	0.0158156	0.003543	5.89e-30	0.000214353	129.444
rs34070447	A	G	A	G	0.02013	0.0314987	0.5474	0.5493	0.001824	0.0102658	0.00238	2.89e-17	0.000118474	71.5375
rs34136790	C	T	C	T	0.02587	0.00299551	0.8161	0.8208	0.8701	0.0170224	0.004021	1.29e-10	6.92787e-05	41.3928
rs34917191	T	C	T	C	-0.01332	-0.00601807	0.4203	0.4214	0.5564	0.0102367	0.002409	3.32e-08	5.06352e-05	30.5728
rs35444	A	G	A	G	-0.0336	-0.00440971	0.6131	0.6124	0.672	0.0104393	0.00241	3.97e-44	0.000321843	194.377
rs35619052	G	A	G	A	0.02036	-0.0120726	0.7815	0.7797	0.4412	0.0154844	0.003609	1.73e-08	5.32677e-05	31.826
rs35619990	C	T	C	T	-0.01762	-0.0138961	0.5513	0.5552	0.185	0.0103372	0.002433	4.59e-13	8.6862e-05	52.4478
rs35812759	A	G	A	G	0.01552	-0.00110061	0.7522	0.752	0.9243	0.0118429	0.002755	1.79e-08	5.25602e-05	31.7351
rs36092406	G	A	G	A	-0.04798	-0.011769	0.9635	0.9645	0.6496	0.025689	0.006277	2.19e-14	9.67641e-05	58.4274
rs3751767	T	C	T	C	-0.01723	-0.0372866	0.6902	0.6914	0.001768	0.0114862	0.002891	2.59e-09	5.88286e-05	35.5201
rs3790604	C	A	C	A	0.04697	-0.0185714	0.9322	0.9339	0.3895	0.0211597	0.004789	1.12e-22	0.000159302	96.1948
rs3802177	G	A	G	A	0.01547	0.0667236	0.7385	0.7381	9.02e-09	0.012373	0.00278	2.7e-08	5.12872e-05	30.9664
rs3848132	T	A	T	A	-0.03504	0.00895974	0.7463	0.7474	0.4781	0.012924	0.002922	4.26e-33	0.000238125	143.803
rs4114858	A	G	A	G	0.01947	0.00498754	0.8371	0.8392	0.7563	0.0147676	0.003459	1.87e-08	5.24745e-05	31.6833
rs4413681	G	C	G	C	0.06552	-0.0253178	0.9709	0.9711	0.6064	0.0480235	0.01196	4.44e-08	0.00017055	30.0113
rs4461961	C	T	C	T	0.01818	0.0217615	0.6471	0.651	0.0543	0.0116643	0.002611	3.43e-12	8.02933e-05	48.4813
rs4485922	A	G	A	G	-0.01442	-0.0130852	0.46	0.4632	0.2156	0.0104224	0.002442	3.56e-09	5.77503e-05	34.869
rs4677143	A	G	A	G	0.01596	0.0119286	0.6379	0.639	0.2533	0.0108	0.002609	9.7e-10	6.1977e-05	37.4212
rs4737371	G	A	G	A	-0.02244	0.0129162	0.8207	0.8197	0.3672	0.0142416	0.003276	7.74e-12	7.77077e-05	46.92
rs4745804	T	C	T	C	-0.01661	-0.0143018	0.5313	0.5293	0.1999	0.0109696	0.002577	1.2e-10	6.88051e-05	41.5442
rs4766578	T	A	T	A	0.01805	0.0544882	0.3993	0.4073	1.19e-06	0.0119268	0.002668	1.39e-11	7.58036e-05	45.7702
rs4809849	C	T	C	T	0.01779	0.0168571	0.4172	0.4206	0.1526	0.0118031	0.002675	3.03e-11	7.32508e-05	44.2287
rs4846476	G	C	G	C	0.01665	0.00598207	0.7784	0.779	0.6098	0.0125314	0.002851	5.38e-09	5.64871e-05	34.1063
rs4848713	C	T	C	T	0.02442	0.00299551	0.8902	0.8933	0.8644	0.0188855	0.004187	5.65e-09	5.63379e-05	34.0162
rs4867732	C	G	C	G	0.02908	0.0129162	0.9196	0.9237	0.537	0.0211842	0.004584	2.3e-10	6.66516e-05	40.2439
rs4924538	A	T	A	T	-0.01606	-0.0036065	0.5128	0.5114	0.7527	0.0112727	0.002619	8.81e-10	6.22778e-05	37.6028
rs4936409	A	G	A	G	-0.01693	-0.0131866	0.491	0.492	0.2309	0.0108258	0.002558	3.75e-11	7.25473e-05	43.8039
rs547340372	G	A	G	A	-0.05554	-0.0596439	0.976	0.977	0.05353	0.0291071	0.007827	1.33e-12	8.42732e-05	50.3525
rs55650455	T	C	T	C	-0.01947	-0.0217345	0.8204	0.8179	0.1258	0.0139158	0.003288	3.26e-09	5.80742e-05	35.0646
rs56218647	C	A	C	A	0.02388	0.00895974	0.9123	0.9116	0.6173	0.0181852	0.004155	9.36e-09	5.4707e-05	33.0314
rs56237637	T	A	T	A	0.04136	-0.0411345	0.9645	0.9659	0.1616	0.028248	0.007107	6.08e-09	5.66851e-05	33.8679
rs56329049	G	A	G	A	-0.04065	-0.00310481	0.9643	0.9656	0.9072	0.0263015	0.006417	2.45e-10	6.64612e-05	40.1289
rs56376587	A	C	A	C	-0.02835	0.00299551	0.5817	0.5782	0.8018	0.0112434	0.002564	2.19e-28	0.000202452	122.256
rs56790613	A	G	A	G	0.0377	0.00598207	0.9673	0.9686	0.8129	0.0271908	0.006576	1.01e-08	5.50098e-05	32.8669
rs569550	T	G	T	G	0.03941	0.0266419	0.6382	0.6391	0.02078	0.0116138	0.002628	8.92e-51	0.000372341	224.886
rs57420239	C	T	C	T	-0.03706	0.001998	0.9678	0.969	0.9412	0.0272337	0.006577	1.8e-08	5.31419e-05	31.7508
rs57484993	A	G	A	G	0.03418	0.0168571	0.9219	0.9214	0.4215	0.0207559	0.004607	1.22e-13	9.11608e-05	55.0437
rs576943137	C	T	C	T	-0.02548	-0.00040008	0.8922	0.8913	0.9831	0.0195691	0.004521	1.79e-08	5.26074e-05	31.7636
rs578097	A	G	A	G	-0.02281	-0.00873807	0.652	0.6533	0.4092	0.010464	0.002544	3.25e-19	0.000133137	80.3927
rs57850577	A	G	A	G	-0.05408	0.00299551	0.9691	0.9702	0.9059	0.0268717	0.006479	7.43e-17	0.000116604	69.6719
rs57944734	C	T	C	T	-0.04826	-0.0106566	0.9619	0.963	0.6746	0.0251837	0.006162	5.02e-15	0.000101584	61.3382
rs58320941	G	T	G	T	-0.04411	0.00299551	0.9695	0.9708	0.9129	0.0277423	0.006735	5.96e-11	7.17914e-05	42.8942
rs59482369	T	C	T	C	-0.04242	-0.0158246	0.959	0.9606	0.5403	0.0254115	0.006235	1.05e-11	7.74711e-05	46.288
rs60085321	C	G	C	G	-0.05059	-0.0236781	0.9688	0.9698	0.3926	0.0270589	0.006686	4.02e-14	9.4819e-05	57.2528
rs6013199	G	A	G	A	-0.07916	-0.0477207	0.9722	0.9725	0.3811	0.0520821	0.01317	1.89e-09	0.000205301	36.1277
rs6031431	A	G	A	G	0.01961	0.00796817	0.5497	0.5491	0.481	0.0107018	0.002464	1.81e-15	0.000104898	63.3394
rs60772526	C	T	C	T	0.0605	0.00796817	0.127	0.1234	0.6285	0.0163439	0.003746	1.27e-58	0.000431845	260.841
rs6108787	T	G	T	G	0.01367	0.0109399	0.5405	0.5419	0.2818	0.0104689	0.002403	1.31e-08	5.35977e-05	32.3616
rs61169316	G	A	G	A	0.01814	-0.00461061	0.7215	0.7228	0.7012	0.0119276	0.002753	4.56e-11	7.1907e-05	43.4172
rs61793790	G	C	G	C	-0.03709	0.00697561	0.9597	0.9598	0.8139	0.028499	0.006649	2.49e-08	5.20815e-05	31.1172
rs61897793	G	A	G	A	-0.02178	-0.00944446	0.8642	0.8628	0.547	0.015474	0.003653	2.56e-09	5.94971e-05	35.5481
rs62193645	C	T	C	T	0.03441	0.0276152	0.8796	0.8776	0.09517	0.0167416	0.003785	1.04e-19	0.000136873	82.649
rs62330329	T	C	T	C	0.02703	0.00895974	0.2697	0.2709	0.6427	0.0194717	0.004425	1.04e-09	6.17986e-05	37.3135
rs62374068	A	G	A	G	0.05943	0.0276152	0.7821	0.78	0.02891	0.0127885	0.002918	3.67e-92	0.000686566	414.802
rs62435145	G	T	G	T	-0.0256	0.00399202	0.434	0.4276	0.7288	0.0117115	0.0027	2.68e-21	0.000148877	89.8985
rs66482211	A	G	A	G	-0.04204	0.0516432	0.9505	0.9499	0.03174	0.0255186	0.005675	1.34e-13	9.08854e-05	54.8774
rs66561220	T	C	T	C	-0.02949	-0.015723	0.7728	0.7734	0.2311	0.012963	0.003016	1.49e-22	0.000158328	95.6064
rs6697367	C	T	C	T	-0.01868	0	0.6768	0.6756	0.9853	0.0111204	0.002575	4.19e-13	8.71568e-05	52.6259
rs6703881	T	C	T	C	-0.02296	-0.0102524	0.1968	0.1975	0.4414	0.0131495	0.00312	1.91e-13	8.96883e-05	54.1545
rs6716091	C	T	C	T	0.02352	0.00399202	0.7446	0.7426	0.7612	0.0121383	0.002796	4.19e-17	0.00011719	70.762
rs6755070	G	T	G	T	0.01832	-0.0104545	0.6877	0.6886	0.3828	0.0118061	0.002757	3.1e-11	7.31283e-05	44.1547
rs6794202	C	T	C	T	0.02384	0.0629748	0.7896	0.7862	5.7e-07	0.0134574	0.003025	3.39e-15	0.000102862	62.11
rs6816915	G	A	G	A	-0.01441	-0.00370686	0.4714	0.4769	0.7404	0.0111176	0.002594	2.83e-08	5.111e-05	30.8594
rs6826742	G	T	G	T	-0.01667	0.0119286	0.4695	0.4654	0.2338	0.0104671	0.00243	7.13e-12	7.79408e-05	47.0607
rs6877631	T	C	T	C	-0.0154	-0.00110061	0.6149	0.6105	0.9191	0.0110788	0.002594	2.99e-09	5.83736e-05	35.2453
rs690054	C	T	C	T	-0.03594	0.00697561	0.5832	0.5775	0.5123	0.0103268	0.002501	8.68e-47	0.000341917	206.504
rs6934923	G	T	C	T	-0.05549	-0.0945305	0.9748	0.9987	0.6012	0.168083	0.007262	2.25e-14	9.77191e-05	58.3871
rs6934923	G	T	G	T	-0.05549	-0.00642057	0.9748	0.9757	0.8321	0.0298929	0.007262	2.25e-14	9.77191e-05	58.3871
rs6941546	G	A	G	A	-0.02568	-0.00471108	0.9129	0.9159	0.8031	0.0186513	0.004349	3.63e-09	5.77466e-05	34.8667
rs6961048	C	G	C	G	0.04642	0.0478373	0.8895	0.889	0.00314	0.0170158	0.003761	5.76e-35	0.000252252	152.336
rs697976	T	C	T	C	0.01364	0.0207825	0.4779	0.4761	0.0366	0.00996633	0.0024	1.34e-08	5.34962e-05	32.3003
rs7038668	T	C	T	C	-0.0279	-0.000700245	0.5014	0.5041	0.9477	0.0105531	0.002425	1.38e-30	0.000219195	132.369
rs71537958	G	C	G	C	-0.01936	0.00895974	0.7389	0.7386	0.4788	0.0126788	0.002891	2.22e-11	7.42715e-05	44.8451
rs716877	C	G	C	G	0.03596	-0.00300451	0.5162	0.5082	0.7941	0.011412	0.002627	1.35e-42	0.000310259	187.378
rs7187932	G	A	G	A	-0.0223	-0.00270365	0.7746	0.7773	0.8267	0.0123202	0.002875	9.15e-15	9.96393e-05	60.1636
rs7218857	T	C	T	C	-0.02113	-0.0133892	0.5618	0.5668	0.2066	0.0104957	0.002471	1.3e-17	0.000121099	73.1229
rs7222451	G	A	G	A	-0.01388	-0.0150121	0.4975	0.5021	0.1589	0.0105247	0.002471	1.99e-08	5.22578e-05	31.5525
rs72969822	C	G	C	G	-0.0249	-0.013592	0.8821	0.8807	0.4075	0.0161434	0.003796	5.55e-11	7.12616e-05	43.0275
rs73776711	G	A	G	A	-0.0479	-0.00934352	0.9631	0.9641	0.715	0.0252773	0.006173	8.96e-15	9.97184e-05	60.2114
rs7416991	T	C	A	C	0.01931	-0.0283995	0.4025	0.6456	0.005962	0.0100288	0.002593	1.01e-13	9.18459e-05	55.4574
rs7416991	T	G	T	G	-0.01795	-0.0283995	0.6404	0.6456	0.005962	0.0100288	0.002504	7.97e-13	8.51066e-05	51.3878
rs7416991	T	C	T	C	0.01931	0.0392207	0.4025	0.3964	0.000227	0.0109179	0.002593	1.01e-13	9.18459e-05	55.4574
rs7416991	T	G	A	G	-0.01795	0.0392207	0.6404	0.3964	0.000227	0.0109179	0.002504	7.97e-13	8.51066e-05	51.3878
rs74496669	G	T	G	T	0.03972	-0.00642057	0.9698	0.971	0.8289	0.0294577	0.00716	2.96e-08	5.1508e-05	30.7746
rs74518739	C	T	C	T	-0.04059	-0.0127813	0.9527	0.9546	0.5904	0.0234457	0.005761	1.91e-12	8.30828e-05	49.6412
rs75248620	G	A	G	A	0.03605	-0.0261387	0.9368	0.9358	0.2421	0.0217441	0.00518	3.55e-12	8.02151e-05	48.4341
rs75411357	A	T	A	T	0.03822	0.00995033	0.9656	0.967	0.7187	0.0282931	0.006723	1.35e-08	5.40924e-05	32.3188
rs75741381	C	G	C	G	-0.01862	-0.0119714	0.7999	0.8042	0.3734	0.0132865	0.003124	2.6e-09	5.88372e-05	35.5253
rs76075621	T	C	T	C	0.03689	0.00399202	0.9658	0.9672	0.8708	0.0268923	0.006443	1.05e-08	5.48684e-05	32.7824
rs761356	T	C	T	C	0.02838	0.0178399	0.6163	0.6138	0.09894	0.0108319	0.002531	3.76e-29	0.000208204	125.73
rs76200870	G	A	G	A	-0.05573	-0.0142003	0.9737	0.9748	0.6249	0.0286548	0.007021	2.17e-15	0.000105448	63.0057
rs76666870	T	C	T	C	0.03689	0.00399202	0.9658	0.9672	0.8708	0.0268923	0.006443	1.05e-08	5.48684e-05	32.7824
rs76821958	A	G	A	G	-0.04048	-0.0304592	0.9734	0.9743	0.2903	0.0279413	0.006957	6.08e-09	5.60728e-05	33.8561
rs76987554	C	T	C	T	-0.07778	0.0266419	0.982	0.9827	0.4719	0.0378893	0.009027	7.31e-18	0.000124251	74.2419
rs77081469	C	A	C	A	0.06558	-0.0236781	0.9709	0.9711	0.6286	0.047887	0.01191	3.76e-08	0.0001723	30.3193
rs7726795	T	C	T	C	0.02854	0.00399202	0.6314	0.6336	0.7318	0.0115247	0.002657	7.04e-27	0.000191065	115.378
rs77290217	T	C	T	C	-0.04754	-0.0198966	0.9649	0.9662	0.4645	0.0266283	0.006553	4.18e-13	8.80856e-05	52.6306
rs7749375	G	A	G	A	-0.05485	-0.00210221	0.975	0.9759	0.9439	0.0302689	0.007327	7.38e-14	9.37919e-05	56.0404
rs7766997	A	G	A	G	-0.05467	-0.00481156	0.9749	0.9758	0.8734	0.0298872	0.007245	4.68e-14	9.52983e-05	56.9405
rs7767054	G	A	G	A	-0.05415	-0.0010005	0.9743	0.9752	0.9727	0.0298036	0.00719	5.22e-14	9.49299e-05	56.7204
rs77747253	G	T	G	T	-0.1012	-0.0566762	0.9865	0.9866	0.442	0.0699413	0.0181	2.29e-08	0.000177651	31.2611
rs780101	C	T	C	T	0.02158	-0.025523	0.5339	0.5343	0.01356	0.0100829	0.002504	7.3e-18	0.000123004	74.2736
rs78132593	C	A	C	A	0.01948	0.0535408	0.8381	0.835	0.000178	0.0151191	0.003462	1.87e-08	5.24374e-05	31.6609
rs7836572	T	C	T	C	0.02144	0.0168571	0.4105	0.4141	0.1264	0.0109219	0.002459	2.91e-18	0.000125898	76.0208
rs78716205	G	A	G	A	0.0679	-0.00511305	0.9669	0.9665	0.8637	0.0294875	0.006869	5.19e-23	0.000161816	97.713
rs79030490	C	A	C	A	-0.07534	0.0217615	0.9817	0.9825	0.5609	0.0374082	0.008966	4.59e-17	0.00011817	70.608
rs79285851	C	T	C	T	-0.1018	-0.0590072	0.9864	0.9865	0.4245	0.0698334	0.01811	1.93e-08	0.000179565	31.5979
rs79392591	C	G	C	G	-0.0245	0.0009995	0.8683	0.8667	0.9538	0.015399	0.003564	6.53e-12	7.82641e-05	47.256
rs79557018	C	T	C	T	-0.05487	-0.00551518	0.9749	0.9758	0.8542	0.029888	0.007246	3.81e-14	9.59702e-05	57.3421
rs79590186	C	T	C	T	-0.07237	-0.020611	0.976	0.9769	0.5312	0.0322061	0.007995	1.49e-19	0.000137128	81.937
rs79889868	G	C	G	C	-0.05507	0.00299551	0.9696	0.9707	0.9183	0.0275329	0.00659	6.8e-17	0.000116873	69.8328
rs80176668	A	G	A	G	-0.07368	0.00895974	0.9774	0.9782	0.7837	0.0323125	0.007748	2.05e-21	0.000151342	90.4316
rs80289662	C	G	C	G	-0.05427	-0.000100005	0.9694	0.9705	0.998	0.0273401	0.006589	1.86e-16	0.000113537	67.8392
rs80328223	C	T	C	T	-0.07624	-0.00430927	0.9784	0.9792	0.8984	0.0336778	0.008251	2.62e-20	0.000142888	85.3793
rs8077544	G	A	G	A	0.01629	-0.00601807	0.3428	0.3387	0.6297	0.0123985	0.00285	1.13e-08	5.41089e-05	32.6702
rs8125560	A	C	A	C	-0.01906	-0.00140098	0.825	0.8227	0.9173	0.0134515	0.003137	1.28e-09	6.11407e-05	36.9162
rs820429	G	T	G	T	-0.04348	-0.0304592	0.6755	0.676	0.01234	0.0117995	0.002787	7.92e-55	0.000402968	243.391
rs880315	T	C	T	C	0.04161	0.0129162	0.6739	0.6749	0.2514	0.0112298	0.002572	7.72e-59	0.000433317	261.73
rs923000	A	C	A	C	0.02374	0.00399202	0.637	0.6312	0.7119	0.011438	0.002662	4.99e-19	0.000131713	79.5326
rs9321413	C	G	C	G	0.03641	0.00796817	0.9653	0.9667	0.773	0.026748	0.006408	1.36e-08	5.40353e-05	32.2847
rs9321414	A	C	A	C	0.03723	0.0139029	0.9642	0.9656	0.6208	0.0279023	0.006659	2.3e-08	5.23179e-05	31.2585
rs9483608	A	G	A	G	0.03662	0.00399202	0.9657	0.967	0.8939	0.0263401	0.006344	7.99e-09	5.57688e-05	33.3204
rs9483610	G	A	G	A	0.03663	0.00399202	0.9657	0.967	0.8934	0.0265431	0.00635	8.18e-09	5.56938e-05	33.2756
rs9483614	C	T	C	T	0.03847	0.00598207	0.9663	0.9676	0.8385	0.0280349	0.006761	1.3e-08	5.41881e-05	32.3759
rs9493708	C	T	C	T	0.03629	0.00399202	0.9655	0.9669	0.8883	0.0265671	0.006343	1.09e-08	5.47855e-05	32.7329
rs9493713	C	A	C	A	0.03717	0.00399202	0.9659	0.9672	0.8922	0.0267209	0.006432	7.72e-09	5.58951e-05	33.3959
rs9493714	C	T	C	T	0.03664	0.00299551	0.9646	0.966	0.9209	0.0262582	0.006371	9.05e-09	5.53575e-05	33.0747
rs9493720	T	C	T	C	0.03665	0.00697561	0.9654	0.9668	0.7945	0.0267288	0.006401	1.06e-08	5.48698e-05	32.7833
rs9493722	T	C	T	C	0.03711	0.00399202	0.9659	0.9672	0.8922	0.0268714	0.006433	8.22e-09	5.56975e-05	33.2778
rs9493723	T	C	T	C	0.03665	0.00697561	0.9654	0.9668	0.7945	0.0267288	0.006401	1.06e-08	5.48698e-05	32.7833
rs9493727	A	G	A	G	0.03721	0.0129162	0.9641	0.9656	0.6444	0.0280015	0.006656	2.32e-08	5.23088e-05	31.2531
rs9493728	A	G	A	G	0.03714	0.0129162	0.9642	0.9656	0.6437	0.0280069	0.006656	2.48e-08	5.21122e-05	31.1356
rs9493729	G	T	G	T	0.03978	-0.00642057	0.9699	0.9711	0.829	0.0294554	0.007166	2.92e-08	5.15773e-05	30.816
rs9603367	C	T	C	T	0.05097	-0.00080032	0.609	0.6024	0.9432	0.0116168	0.002692	7.22e-80	0.000593419	358.492
rs963837	T	C	T	C	0.0215	0.001998	0.6211	0.6178	0.8751	0.0117482	0.002687	1.29e-15	0.000106032	64.0238
rs9819344	C	T	C	T	0.03573	0.00399202	0.9518	0.9537	0.8783	0.0239276	0.005812	8.11e-10	6.32546e-05	37.7933
rs9821489	G	A	G	A	0.04282	0.0227395	0.8886	0.8923	0.2267	0.019374	0.004507	2.2e-21	0.000149484	90.2648
rs9822474	A	G	A	G	-0.01603	-0.0010005	0.5519	0.5537	0.9203	0.0103834	0.00239	2.06e-11	7.45039e-05	44.9854
rs9844949	A	G	A	G	0.01972	-0.0490852	0.152	0.1528	0.000852	0.0140186	0.003549	2.83e-08	5.11352e-05	30.8746
rs9918487	G	A	G	A	-0.05331	0.00399202	0.9685	0.9696	0.8738	0.0265834	0.006354	5.13e-17	0.000117809	70.3919
rs9928653	T	C	T	C	-0.01848	0.00299551	0.7631	0.7644	0.7879	0.0123128	0.002844	8.46e-11	6.99285e-05	42.2226
Iron
SNP	effect_allele.exposure	other_allele.exposure	effect_allele.outcome	other_allele.outcome	beta.exposure	beta.outcome	eaf.exposure	eaf.outcome	pval.outcome	se.outcome	se.exposure	pval.exposure	R2	Fstat
rs10831924	T	C	T	C	0.06204	-0.0382212	0.9131	0.9298	0.04981	0.0187528	0.007982	8.06e-15	0.000473618	60.4116
rs12328766	A	G	A	G	0.03348	-0.0131866	0.6129	0.6125	0.2113	0.0104301	0.004341	1.29e-14	0.00046634	59.4828
rs13007705	C	T	C	T	-0.02771	-0.00561574	0.544	0.5444	0.5747	0.010023	0.004194	4.05e-11	0.00034228	43.6532
rs13081052	T	C	T	C	0.03643	-0.0139975	0.248	0.2309	0.287	0.012976	0.005395	1.51e-11	0.000357515	45.5969
rs140393761	A	G	A	G	-0.123	-0.0494004	0.9874	0.9864	0.3052	0.0459584	0.0201	9.56e-10	0.000296251	37.4471
rs150375987	C	G	C	G	-0.1303	-0.0609184	0.9792	0.9779	0.1022	0.0351268	0.01552	4.96e-17	0.000557485	70.4864
rs1800562	G	A	G	A	-0.3257	-0.0390527	0.9509	0.949	0.09956	0.0228173	0.01006	1.05e-229	0.00822663	1048.19
rs190399027	G	A	G	A	-0.1314	-0.0905814	0.9894	0.9885	0.04909	0.0421089	0.02111	4.98e-10	0.000306514	38.7449
rs1958078	A	C	A	C	-0.03145	-0.011769	0.2447	0.2307	0.3634	0.0128505	0.005338	3.94e-09	0.000272195	34.7124
rs218248	G	A	G	A	-0.03636	0.0246926	0.8382	0.8466	0.0858	0.0145276	0.00575	2.64e-10	0.000313538	39.9864
rs2294915	C	T	C	T	-0.03195	-0.0490852	0.7616	0.7625	2.49e-05	0.0110814	0.005059	2.78e-10	0.000312745	39.8853
rs28929474	C	T	C	T	-0.1763	0.00598207	0.9866	0.9856	0.8896	0.0456594	0.0188	7.11e-21	0.000695435	87.9405
rs555273273	C	T	C	T	0.1873	0.0478373	0.984	0.9859	0.5433	0.0829439	0.03115	1.88e-09	0.000855132	36.1543
rs5995385	T	C	T	C	0.02734	-0.00954541	0.5347	0.5275	0.3437	0.0099398	0.004294	1.98e-10	0.000317869	40.539
rs72839066	A	G	A	G	-0.1163	0.00399202	0.9694	0.9674	0.9057	0.0322783	0.01327	1.99e-18	0.000607468	76.81
rs7385804	C	A	C	A	-0.05785	-0.0171462	0.357	0.3643	0.1118	0.0105804	0.004417	3.75e-39	0.00134364	171.535
rs7775698	C	T	C	T	-0.0471	0.0129162	0.7576	0.7578	0.2731	0.0119763	0.004874	4.56e-22	0.000731925	93.3836
rs806970	C	T	C	T	0.05669	0.0324672	0.945	0.942	0.1517	0.0236138	0.009471	2.22e-09	0.000283444	35.8279
rs8177252	C	A	C	A	-0.05473	-0.00310481	0.6848	0.6811	0.7857	0.011263	0.00463	3.25e-32	0.00109478	139.73
rs855791	A	G	A	G	-0.1527	-0.012275	0.3768	0.3846	0.2669	0.0109112	0.004498	2.09e-252	0.00895869	1152.5
rs9402686	G	A	G	A	-0.05435	0.0109399	0.7844	0.7768	0.3761	0.0129883	0.005267	6.25e-25	0.000834495	106.481
Zinc
SNP	effect_allele.exposure	other_allele.exposure	effect_allele.outcome	other_allele.outcome	beta.exposure	beta.outcome	eaf.exposure	eaf.outcome	pval.outcome	se.outcome	se.exposure	pval.exposure	R2	Fstat
rs10484100	G	A	G	A	-0.209	0.0178585	0.5	0.1123	0.2715	0.0159202	0.045	3.3e-06	0.00822508	21.5709
rs11763353	G	A	G	A	-0.192	0.00410843	0.5	0.179	0.761	0.0135102	0.039	7e-07	0.00923219	24.2367
rs1532423	A	G	A	G	0.178	-0.00471108	0.5	0.3754	0.6777	0.0112347	0.026	6.4e-12	0.017701	46.8698
rs2120019	C	T	C	T	-0.287	-0.0109399	0.5	0.26	0.3289	0.0118416	0.033	1.55e-18	0.0282583	75.6373
rs4333127	A	G	A	G	0.218	0.00541463	0.5	0.8977	0.7659	0.0181727	0.047	3e-06	0.00820351	21.5138
rs7148590	A	G	A	G	-0.14	-0.0139029	0.5	0.5387	0.1869	0.0107487	0.026	1.4e-07	0.0110244	28.9941
Copper
SNP	effect_allele.exposure	other_allele.exposure	effect_allele.outcome	other_allele.outcome	beta.exposure	beta.outcome	eaf.exposure	eaf.outcome	pval.outcome	se.outcome	se.exposure	pval.exposure	R2	Fstat
rs10014072	G	A	G	A	-0.164	0.020611	0.5	0.662	0.0726	0.0112617	0.034	1e-06	0.00886588	23.2664
rs1175550	A	G	A	G	-0.198	0.0009995	0.5	0.7192	0.9414	0.0131472	0.032	5e-10	0.0145059	38.2852
rs12153606	T	G	T	G	-0.159	-0.0305292	0.5	0.1555	0.0339	0.0147816	0.034	2e-06	0.00833796	21.8694
rs12582659	C	T	C	T	1.262	-0.00895974	0.5	0.0411	0.7656	0.0311441	0.27	3e-06	0.00832949	21.847
rs2769264	G	T	G	T	0.313	0.00290421	0.5	0.2216	0.8091	0.012088	0.034	3e-20	0.0315548	84.7483
rs3857536	T	C	T	C	-0.129	-0.00598207	0.5	0.5686	0.5939	0.0106403	0.028	4e-06	0.00809456	21.2258
Selenium
SNP	effect_allele.exposure	other_allele.exposure	effect_allele.outcome	other_allele.outcome	beta.exposure	beta.outcome	eaf.exposure	eaf.outcome	pval.outcome	se.outcome	se.exposure	pval.exposure	R2	Fstat
rs7700970	T	C	T	C	0.265	-0.00399202	0.5	0.3241	0.7211	0.0120304	0.035	7.17e-13	0.0103621	57.3265
Carotene
SNP	effect_allele.exposure	other_allele.exposure	effect_allele.outcome	other_allele.outcome	beta.exposure	beta.outcome	eaf.exposure	eaf.outcome	pval.outcome	se.outcome	se.exposure	pval.exposure	R2	Fstat
rs10846742	A	G	A	G	-0.143552	-0.0207825	0.832123	0.7653	0.1176	0.0136551	0.0208154	5.33265e-12	6.84629e-05	47.5608
rs9708919	T	C	T	C	0.246529	-0.0168571	0.480938	0.4464	0.09906	0.0105531	0.0153225	3.02833e-58	0.000372521	258.867
Folate
SNP	effect_allele.exposure	other_allele.exposure	effect_allele.outcome	other_allele.outcome	beta.exposure	beta.outcome	eaf.exposure	eaf.outcome	pval.outcome	se.outcome	se.exposure	pval.exposure	R2	Fstat
rs1801133	G	A	G	A	0.096	-0.0137947	0.668	0.6986	0.236	0.0115145	0.01077	1e-28	0.00364707	79.4531
rs652197	C	T	C	T	0.069	0	0.179	0.2228	0.9749	0.0146827	0.01109	2.5e-10	0.00178025	38.7111

## Sheet: Sup Table S6
Supplementary Table S6 : Harmonization results for exposure SNPs and Verma et al. (Hispanic/Latin American) T1D outcome
Outcome: Verma, A (T1D)
Hispanic or Latin American
Vitamin C
SNP	effect_allele.exposure	other_allele.exposure	effect_allele.outcome	other_allele.outcome	beta.exposure	beta.outcome	eaf.exposure	eaf.outcome	pval.outcome	se.outcome	se.exposure	pval.exposure	R2	Fstat
rs10051765	T	C	T	C	-0.039	0.000670391	0.6585	0.7109	0.9177	0.00650865	0.0066	3.642e-09	0.000670831	34.9174
rs10136000	A	G	A	G	0.0404	-0.002719	0.2825	0.7592	0.6935	0.00690101	0.0071	1.33e-08	0.000622069	32.3777
rs10758628	A	C	A	C	0.0304	-0.00809245	0.4567	0.5641	0.1738	0.00595033	0.0063	1.275e-06	0.00044744	23.2845
rs10995578	C	G	C	G	0.0296	0.00295129	0.4784	0.4896	0.6171	0.00590259	0.0062	1.905e-06	0.000437999	22.7929
rs11062357	T	C	T	C	0.0305	0.00053201	0.5118	0.7305	0.9362	0.00665013	0.0063	1.457e-06	0.000450387	23.4379
rs11641245	C	G	C	G	0.042	-0.00962575	0.848	0.8149	0.2051	0.00759728	0.0086	1.132e-06	0.000458317	23.8507
rs11641245	C	G	C	G	0.042	-0.0720436	0.848	0.9973	0.2051	0.0568615	0.0086	1.132e-06	0.000458317	23.8507
rs1165189	A	C	A	C	-0.0378	0.00190242	0.7469	0.8059	0.7989	0.00746046	0.0071	1.184e-07	0.00054462	28.3444
rs117885456	A	G	A	G	0.0781	-0.0073294	0.0865	0.9485	0.5833	0.0133505	0.0116	1.696e-11	0.000870705	45.33
rs12610033	A	T	A	T	-0.0336	-0.000411529	0.2831	0.3189	0.9482	0.00633121	0.0073	4.858e-06	0.000407117	21.1852
rs13028225	T	C	T	C	0.1016	0.0138392	0.8569	0.8691	0.1136	0.00874793	0.0089	2.379e-30	0.0024991	130.319
rs174547	T	C	T	C	-0.0364	-0.00687015	0.6721	0.4911	0.2446	0.00590219	0.0066	3.84e-08	0.000584419	30.4169
rs185137552	T	C	T	C	0.2368	-0.0305973	0.988	0.9988	0.7196	0.0852293	0.0392	1.581e-09	0.000732488	36.4915
rs2366388	A	G	A	G	0.0309	0.0009052	0.4908	0.5356	0.8786	0.00591634	0.0063	8.5e-07	0.000462273	24.0567
rs2559850	A	G	A	G	0.0583	-0.00816352	0.5979	0.4047	0.1746	0.00601143	0.0064	6.303e-20	0.00159275	82.9807
rs2941484	T	C	T	C	0.0341	0.00375205	0.4514	0.6327	0.5402	0.00612081	0.0063	6.372e-08	0.000562919	29.2973
rs33972313	T	C	T	C	-0.3601	0.0204966	0.0319	0.9721	0.2525	0.0179167	0.0179	4.61e-90	0.00772036	404.707
rs339969	A	C	A	C	-0.0302	0.00264697	0.6068	0.3826	0.6625	0.00607104	0.0063	1.864e-06	0.000441575	22.9791
rs4867910	T	C	T	C	-0.0314	-0.00793906	0.657	0.4479	0.1809	0.00593353	0.0068	3.454e-06	0.000409757	21.3227
rs542903	T	C	T	C	-0.0418	0.0213696	0.1429	0.1458	0.01058	0.00836057	0.0088	2.27e-06	0.000433573	22.5625
rs56738967	C	G	C	G	0.041	0.00347757	0.321	0.216	0.6275	0.00717024	0.0067	7.617e-10	0.000719397	37.4471
rs6482188	A	C	A	C	-0.0347	-0.00512798	0.3086	0.735	0.443	0.00668576	0.0068	2.825e-07	0.000500365	26.04
rs6693447	T	G	T	G	0.0393	-0.000251704	0.5509	0.5871	0.9666	0.00599295	0.0064	6.248e-10	0.000724392	37.7073
rs676317	T	C	T	C	-0.0366	0.00289494	0.7264	0.7425	0.6678	0.00674811	0.0074	7.326e-07	0.000470065	24.4624
rs73035571	A	G	A	G	0.035	0.0054595	0.7863	0.8934	0.5679	0.00956129	0.0076	4.142e-06	0.000407563	21.2084
rs73850547	A	G	A	G	0.0333	-0.000683995	0.7381	0.6922	0.9151	0.00639248	0.0071	2.846e-06	0.000422718	21.9974
rs7640441	A	C	A	C	0.0358	0.00109262	0.2383	0.7968	0.8813	0.00733302	0.0074	1.194e-06	0.000449749	23.4047
rs7740812	A	G	A	G	-0.0384	0.0086499	0.4057	0.9744	0.6433	0.0186823	0.0064	1.882e-09	0.000691616	36
rs7740812	A	G	A	G	-0.0384	0.00318085	0.4057	0.756	0.6433	0.0068701	0.0064	1.882e-09	0.000691616	36
rs78575870	T	C	T	C	0.0551	0.014001	0.077	0.9589	0.3463	0.0148631	0.0117	2.455e-06	0.000426196	22.1785
rs79234109	A	G	A	G	0.0453	-0.00349684	0.1617	0.8386	0.663	0.00802028	0.0084	7.698e-08	0.000558802	29.0829
rs80246741	A	G	A	G	0.1511	-0.0362888	0.9897	0.9956	0.4155	0.0445808	0.0319	2.207e-06	0.000431145	22.4361
rs868822	T	G	T	G	-0.0329	-0.00985032	0.2648	0.3237	0.1184	0.00630622	0.0071	3.303e-06	0.000412628	21.4721
rs9895661	T	C	T	C	0.0625	0.00164177	0.817	0.4372	0.7827	0.00594842	0.0081	1.049e-14	0.00114329	59.5374
rs9915323	A	T	A	T	0.0321	0.00735637	0.2967	0.3973	0.2223	0.00602981	0.0068	2.596e-06	0.000428222	22.284
Vitamin D
SNP	effect_allele.exposure	other_allele.exposure	effect_allele.outcome	other_allele.outcome	beta.exposure	beta.outcome	eaf.exposure	eaf.outcome	pval.outcome	se.outcome	se.exposure	pval.exposure	R2	Fstat
rs10741657	A	G	A	G	0.0308	0.00282953	0.5	0.374	0.643	0.00609811	0.0022	2.046e-46	0.00285448	196
rs10745742	T	C	T	C	0.0165	0.00470077	0.5	0.4599	0.427	0.00592036	0.0022	1.876e-14	0.000812616	56.25
rs10888491	A	G	A	G	0.012	-0.00867074	0.5	0.4354	0.1451	0.00595109	0.0022	8.62e-08	0.000429208	29.7521
rs11195965	A	T	A	T	-0.0157	0.00716277	0.5	0.8803	0.4306	0.00908981	0.0032	6.309e-07	0.000339618	24.0713
rs11203339	T	C	T	C	-0.0104	-0.00793464	0.5	0.7053	0.2201	0.00647197	0.0021	8.564e-07	0.000314324	24.5261
rs12507653	A	T	A	T	0.0118	0.00531226	0.5	0.3419	0.3932	0.00622044	0.0025	2.213e-06	0.000353796	22.2784
rs12785878	T	G	T	G	0.0363	-0.00970955	0.5	0.4797	0.1002	0.00590605	0.0022	3.812e-62	0.00346382	272.25
rs17082722	T	C	T	C	-0.0703	-0.010107	0.5	0.987	0.6979	0.0260488	0.0149	2.221e-06	0.000639761	22.2607
rs17216707	T	C	T	C	0.0263	-0.00820703	0.5	0.7271	0.2155	0.00662391	0.0027	8.141e-23	0.0013256	94.882
rs1809851	A	T	A	T	0.0104	0.0093118	0.5	0.6409	0.1301	0.00615046	0.0023	4.864e-06	0.000299593	20.4461
rs204286	A	T	A	T	0.01	-0.00762231	0.5	0.5467	0.1984	0.00592715	0.0022	4.693e-06	0.000298078	20.6612
rs2597193	A	G	A	G	0.0187	-0.000265392	0.5	0.7674	0.9695	0.00698399	0.0022	6.263e-17	0.000972917	72.25
rs3755967	T	C	T	C	-0.0892	0.00391625	0.5	0.7671	0.5747	0.00698084	0.0023	0	0.0188639	1504.09
rs4821976	A	G	A	G	0.01	-0.00143136	0.5	0.6154	0.8132	0.00606507	0.0021	2.74e-06	0.000339606	22.6757
rs6780224	T	C	T	C	-0.0105	0.0138682	0.5	0.7822	0.0524	0.00714854	0.0023	4.461e-06	0.000303979	20.8412
rs6982502	T	C	T	C	-0.0094	0.00599065	0.5	0.5085	0.3103	0.00590212	0.002	4.043e-06	0.000301867	22.09
rs7011866	T	G	T	C	-0.0404	0.0432227	0.5	0.9712	0.01429	0.0176419	0.0084	1.352e-06	0.000397555	23.1315
rs7011866	T	G	T	C	-0.0404	0.32336	0.5	0.9995	0.01429	0.131984	0.0084	1.352e-06	0.000397555	23.1315
rs7675387	T	G	T	G	0.0181	0.00196956	0.5	0.7721	0.7798	0.00703413	0.0023	4.181e-15	0.000990304	61.9301
rs7781168	A	G	A	G	0.0096	-0.00113754	0.5	0.5843	0.8491	0.00598703	0.002	2.952e-06	0.000301481	23.04
rs793000	A	G	A	G	0.0099	0.00270626	0.5	0.4222	0.6503	0.00597408	0.0022	4.903e-06	0.000295236	20.25
rs8018720	C	G	C	G	-0.0168	-0.00569593	0.5	0.2218	0.4228	0.00710216	0.0029	4.716e-09	0.000492331	33.56
rs904856	A	G	A	G	0.0228	-0.0116698	0.5	0.9073	0.2514	0.0101742	0.0045	4.121e-07	0.000338979	25.6711
rs914787	T	C	T	C	0.0105	-0.00418782	0.5	0.5506	0.4802	0.00593175	0.0022	1.248e-06	0.000345647	22.7789
Retinol (vitamin A)
SNP	effect_allele.exposure	other_allele.exposure	effect_allele.outcome	other_allele.outcome	beta.exposure	beta.outcome	eaf.exposure	eaf.outcome	pval.outcome	se.outcome	se.exposure	pval.exposure	R2	Fstat
rs1667226	T	A	T	A	0.101271	0.00646503	0.520114	0.5156	0.2733	0.00590414	0.0154605	5.7425e-11	6.17635e-05	42.9065
rs1883711	C	G	C	G	-0.27778	-0.0456685	0.029437	0.0182	0.03853	0.0220727	0.0454347	9.72745e-10	5.3807e-05	37.3789
Vitamin K (1st model)
SNP	effect_allele.exposure	other_allele.exposure	effect_allele.outcome	other_allele.outcome	beta.exposure	beta.outcome	eaf.exposure	eaf.outcome	pval.outcome	se.outcome	se.exposure	pval.exposure	R2	Fstat
rs2108622	T	C	T	C	0.16	-0.00440764	0.3	0.7451	0.5153	0.00677058	0.032	8.78e-07	0.0115687	25
rs2192574	C	T	C	T	0.28	0.0321281	0.11	0.90204	0.001209	0.00992527	0.058	1.82e-06	0.0107931	23.3056
rs4645543	T	C	T	C	-0.42	-0.00294981	0.04	0.9794	0.8868	0.0207733	0.079	2e-07	0.0130597	28.2647
rs4852146	C	T	C	T	0.18	0.00656023	0.33	0.7118	0.3138	0.00651463	0.037	2.08e-06	0.0109586	23.6669
rs964184	G	C	G	C	0.23	0.00346938	0.15	0.2498	0.6109	0.00681606	0.042	5.91e-08	0.0138453	29.9887
(2nd model)
SNP	effect_allele.exposure	other_allele.exposure	effect_allele.outcome	other_allele.outcome	beta.exposure	beta.outcome	eaf.exposure	eaf.outcome	pval.outcome	se.outcome	se.exposure	pval.exposure	R2	Fstat
rs2108622	T	C	T	C	0.16	-0.00440764	0.3	0.7451	0.5153	0.00677058	0.031	2.9e-07	0.0123178	26.6389
rs2192574	C	T	C	T	0.28	0.0321281	0.11	0.90204	0.001209	0.00992527	0.057	1.49e-06	0.0111709	24.1305
rs4122275	A	G	A	G	-0.81	-0.00242001	0.02	0.8935	0.8	0.00956527	0.16	4.31e-07	0.0118563	25.6289
rs4852146	C	T	C	T	0.19	0.00656023	0.33	0.7118	0.3138	0.00651463	0.035	1.42e-07	0.0136088	29.4694
rs964184	G	C	G	C	0.14	0.00346938	0.15	0.2498	0.6109	0.00681606	0.042	5.91e-08	0.00517491	11.1111
(3rd model)
SNP	effect_allele.exposure	other_allele.exposure	effect_allele.outcome	other_allele.outcome	beta.exposure	beta.outcome	eaf.exposure	eaf.outcome	pval.outcome	se.outcome	se.exposure	pval.exposure	R2	Fstat
rs2108622	T	C	T	C	0.16	-0.00440764	0.3	0.7451	0.5153	0.00677058	0.032	9.68e-07	0.0115687	25
rs2192574	C	T	C	T	0.29	0.0321281	0.11	0.90204	0.001209	0.00992527	0.058	8.23e-07	0.0115687	25
rs4122275	A	G	A	G	-0.78	-0.00242001	0.02	0.8935	0.8	0.00956527	0.17	3.9e-06	0.00975957	21.0519
rs4852146	C	T	C	T	0.18	0.00656023	0.33	0.7118	0.3138	0.00651463	0.038	3.23e-06	0.0103953	22.4377
Vitamin B12
SNP	effect_allele.exposure	other_allele.exposure	effect_allele.outcome	other_allele.outcome	beta.exposure	beta.outcome	eaf.exposure	eaf.outcome	pval.outcome	se.outcome	se.exposure	pval.exposure	R2	Fstat
rs1131603	C	T	C	T	0.22	0.00767989	0.06	0.03	0.6571	0.0172971	0.015	4.9e-49	0.00469797	215.111
rs1141321	C	T	C	T	0.07	0.0076305	0.63	0.2347	0.2732	0.00696213	0.007	3.6e-26	0.00218953	100
rs1801222	G	A	G	A	0.12	-0.0068834	0.59	0.7644	0.3223	0.00695293	0.007	3.3e-75	0.00640704	293.878
rs2270655	G	C	G	C	0.1	0.00562571	0.94	0.9486	0.6739	0.0133627	0.015	2.2e-13	0.000974265	44.4444
rs2336573	T	C	T	C	0.31	-0.00104204	0.03	0.9398	0.9328	0.0124052	0.019	8.4e-59	0.00580736	266.205
rs34324219	C	A	C	A	0.23	-0.00742267	0.88	0.0698	0.5215	0.0115798	0.011	1.1e-111	0.00950182	437.19
rs3742801	T	C	T	C	0.05	-0.00638767	0.29	0.7162	0.329	0.00654474	0.007	1.7e-13	0.00111838	51.0204
rs41281112	C	T	C	T	0.18	-0.0164638	0.95	0.0322	0.3244	0.0167146	0.015	8.9e-35	0.00314974	144
rs602662	A	G	A	G	0.17	-0.0060485	0.6	0.6139	0.3181	0.00606062	0.007	2.4e-139	0.0127784	589.796
Vitamin B6
SNP	effect_allele.exposure	other_allele.exposure	effect_allele.outcome	other_allele.outcome	beta.exposure	beta.outcome	eaf.exposure	eaf.outcome	pval.outcome	se.outcome	se.exposure	pval.exposure	R2	Fstat
rs4654748	C	T	C	T	1.45	-0.00609737	0.5	0.4756	0.302	0.00590831	0.281	8e-18	0.00899981	26.6271
Alpha-tocopherol (vitamin E)
SNP	effect_allele.exposure	other_allele.exposure	effect_allele.outcome	other_allele.outcome	beta.exposure	beta.outcome	eaf.exposure	eaf.outcome	pval.outcome	se.outcome	se.exposure	pval.exposure	R2	Fstat
rs964184	G	C	G	C	0.04	0.00346938	0.15	0.2498	0.6109	0.00681606	0.01	8e-12	0.00423168	16
Gamma and beta-tocopherol
SNP	effect_allele.exposure	other_allele.exposure	effect_allele.outcome	other_allele.outcome	beta.exposure	beta.outcome	eaf.exposure	eaf.outcome	pval.outcome	se.outcome	se.exposure	pval.exposure	R2	Fstat
rs11705639	A	C	T	C	0.125781	0.00780859	0.1685	0.762	0.2599	0.00692865	0.0138	5e-20	0.0143751	83.0748
rs62508088	T	C	T	C	0.164877	-0.022738	0.0992	0.948	0.08714	0.0132893	0.0179	1e-21	0.0146764	84.8422
Magnesium
SNP	effect_allele.exposure	other_allele.exposure	effect_allele.outcome	other_allele.outcome	beta.exposure	beta.outcome	eaf.exposure	eaf.outcome	pval.outcome	se.outcome	se.exposure	pval.exposure	R2	Fstat
rs10043693	A	G	A	G	0.03589	-0.00690486	0.6921	0.6461	0.263	0.00617056	0.004433	5.629e-16	0.000450077	65.5468
rs1035283	G	A	G	A	-0.06605	0.0144202	0.9368	0.0682	0.2181	0.0117047	0.00826	1.274e-15	0.000439062	63.9419
rs10747045	T	G	T	G	-0.02741	-4.44572e-05	0.6696	0.6848	0.9947	0.00635103	0.004336	2.573e-10	0.000274443	39.9613
rs10952168	G	A	G	A	0.02429	-0.0144501	0.4401	0.6234	0.01766	0.0060894	0.004443	4.57e-08	0.000205279	29.8884
rs10974444	G	C	G	C	0.02687	0.0132049	0.6607	0.7094	0.04212	0.00649846	0.004233	2.192e-10	0.000276726	40.2939
rs11234579	C	T	C	T	-0.02714	0.00444418	0.6373	0.258	0.51	0.00674382	0.004453	1.095e-09	0.000255114	37.1462
rs112510641	G	A	G	A	0.03035	0.00375409	0.6104	0.315	0.5545	0.0063521	0.00418	3.863e-13	0.000362025	52.7187
rs113174770	T	G	T	G	0.04893	0.0216587	0.9334	0.9556	0.1305	0.0143246	0.008128	1.737e-09	0.000248889	36.2396
rs115478735	A	T	A	T	-0.04194	-0.0132823	0.8064	0.8617	0.1201	0.00854715	0.00508	1.516e-16	0.000468012	68.16
rs11614506	T	C	T	C	0.03278	0.00739087	0.7819	0.7026	0.2521	0.00645491	0.004892	2.086e-11	0.000308349	44.8999
rs11694498	T	A	T	A	-0.04061	-0.00673997	0.6086	0.6725	0.2837	0.00628729	0.004166	1.877e-22	0.000652342	95.0227
rs117672478	C	A	C	A	-0.08527	0.0354858	0.9763	0.0137	0.1621	0.0253832	0.01506	1.51e-08	0.00022018	32.0585
rs12203597	G	A	G	A	-0.03104	-0.00193217	0.3435	0.4749	0.7438	0.00590877	0.004361	1.101e-12	0.000347897	50.6607
rs12230212	T	A	T	A	0.1637	-0.0167446	0.989	0.9914	0.6	0.0319554	0.02743	2.392e-09	0.000244608	35.616
rs1229984	T	C	T	C	0.07801	-0.0174582	0.03517	0.06619	0.1413	0.0118682	0.01116	2.785e-12	0.00033555	48.8621
rs12464156	T	C	T	C	-0.02627	0.00391001	0.5962	0.7121	0.5487	0.00651668	0.004107	1.58e-10	0.000280983	40.9139
rs1273884	G	A	G	A	0.04993	-0.00320224	0.5595	0.3701	0.6003	0.00611115	0.004091	2.87e-34	0.00102224	148.958
rs12743084	C	G	C	G	-0.08845	-0.00603948	0.4615	0.3678	0.3238	0.00611903	0.004065	5.965e-105	0.00324187	473.45
rs12743084	C	G	C	G	-0.08845	-0.00603948	0.4615	0.3678	0.3238	0.00611903	0.004065	5.965e-105	0.00324187	473.45
rs12918968	A	C	A	C	-0.03944	0.0162453	0.5741	0.4865	0.005924	0.00590309	0.004172	3.251e-21	0.00061355	89.3687
rs13143189	G	A	G	A	0.02938	0.0139249	0.5727	0.3396	0.02545	0.00623036	0.004194	2.474e-12	0.000337001	49.0735
rs13146355	G	A	G	A	-0.06525	-0.00443705	0.5558	0.3776	0.4658	0.00608649	0.004024	3.912e-59	0.00180299	262.933
rs13170671	C	T	C	T	0.02378	0.0107886	0.5502	0.4556	0.06866	0.00592456	0.004199	1.475e-08	0.000220276	32.0724
rs13193692	G	T	G	T	-0.03149	0.00750286	0.7824	0.2641	0.2624	0.006693	0.005055	4.691e-10	0.000266513	38.8064
rs142601087	T	C	T	C	0.02922	0.00025346	0.806	0.8335	0.9748	0.00792062	0.005168	1.573e-08	0.000219559	31.968
rs143135527	C	T	C	T	0.08315	0.00941825	0.9719	0.0172	0.678	0.0226946	0.01462	1.278e-08	0.000222159	32.3467
rs17794420	G	A	G	A	0.02859	-0.00615005	0.5174	0.3866	0.31	0.00605916	0.004373	6.186e-11	0.000293544	42.7434
rs17832417	A	T	A	T	0.03899	0.00545876	0.6265	0.6947	0.3942	0.006407	0.004404	8.472e-19	0.000538157	78.3812
rs1853392	A	G	A	G	-0.05664	-0.00684036	0.09745	0.06512	0.5675	0.0119587	0.008654	5.975e-11	0.000294182	42.8364
rs1890185	A	G	A	G	-0.02732	-0.00217797	0.5875	0.574	0.7148	0.00596703	0.004063	1.745e-11	0.000310502	45.2135
rs219782	A	G	A	G	-0.06371	0.0143444	0.7483	0.7769	0.04292	0.00708715	0.004632	4.745e-43	0.00129791	189.181
rs2439722	T	C	T	C	-0.02569	-0.00185302	0.528	0.4993	0.7532	0.00590132	0.00424	1.363e-09	0.000252126	36.711
rs250383	A	T	A	T	0.05615	-0.00767567	0.8149	0.8013	0.2992	0.00739467	0.005266	1.529e-26	0.000780423	113.694
rs2510467	A	G	A	G	0.03135	-0.00198878	0.4299	0.4614	0.7372	0.00591898	0.004437	1.588e-12	0.00034283	49.9225
rs2542713	A	C	A	C	0.02645	0.00470536	0.4504	0.5147	0.4254	0.00590384	0.004186	2.642e-10	0.000274198	39.9257
rs2731238	G	A	G	A	0.05395	0.0103047	0.2993	0.125	0.2482	0.00892186	0.004601	9.559e-32	0.000943625	137.492
rs2731238	G	T	T	C	-0.1227	-0.0103047	0.9493	0.875	0.2482	0.00892186	0.009953	6.53e-35	0.00104294	151.978
rs2731238	G	A	G	A	0.05395	0.00685354	0.2993	0.5523	0.2482	0.0059338	0.004601	9.559e-32	0.000943625	137.492
rs2731238	G	T	T	C	-0.1227	-0.00685354	0.9493	0.4477	0.2482	0.0059338	0.009953	6.53e-35	0.00104294	151.978
rs2818759	G	T	G	T	0.03013	0.0118494	0.344	0.7913	0.1027	0.00726068	0.00441	8.385e-12	0.000320563	46.679
rs28441180	G	A	G	A	0.02463	-0.00507988	0.491	0.5324	0.3904	0.00591371	0.004398	2.153e-08	0.000215405	31.3631
rs303968	T	C	T	C	-0.03532	0.011522	0.6028	0.4885	0.05099	0.00590269	0.004198	3.981e-17	0.000486045	70.7875
rs34872471	T	C	T	C	0.04058	-0.0454116	0.7066	0.7379	1.283e-11	0.00670678	0.004434	5.557e-20	0.000575061	83.7592
rs35249105	A	G	A	G	-0.04637	0.00553123	0.538	0.6131	0.3615	0.00605831	0.004121	2.254e-29	0.000869005	126.61
rs35347302	G	A	G	A	-0.02671	-0.00412066	0.7702	0.1532	0.6147	0.00819216	0.004774	2.204e-08	0.000214991	31.3028
rs35465213	G	A	G	A	-0.1494	0.0112074	0.9477	0.0774	0.3102	0.0110418	0.009452	2.853e-56	0.00171333	249.835
rs35934	G	T	G	T	-0.05568	0.00609977	0.1741	0.7781	0.3904	0.00710101	0.005631	4.708e-23	0.000671223	97.7749
rs3732215	G	C	G	C	-0.02364	-0.000241956	0.4801	0.4981	0.9671	0.00590137	0.003994	3.261e-09	0.000240605	35.0331
rs3783297	T	C	T	C	0.02579	-0.00757626	0.6433	0.6205	0.2129	0.00608046	0.004293	1.885e-09	0.000247859	36.0895
rs3824347	A	G	A	G	0.05695	-0.00592445	0.5864	0.6129	0.328	0.00605772	0.004257	8.349e-41	0.00122794	178.97
rs3848132	T	A	T	A	-0.04543	0.0043928	0.723	0.762	0.5258	0.0069287	0.004775	1.82e-21	0.000621441	90.5188
rs3925584	T	C	T	C	0.07105	-0.00395551	0.5475	0.5829	0.5085	0.00598412	0.00402	6.725e-70	0.00214129	312.375
rs4077450	G	T	G	T	-0.03324	0.00188991	0.2184	0.6255	0.7563	0.00609648	0.005478	1.305e-09	0.000252871	36.8195
rs425135	A	C	A	C	-0.03465	0.0072886	0.1466	0.1201	0.4218	0.00907672	0.005797	2.266e-09	0.000245372	35.7273
rs4962402	T	G	T	G	-0.03358	0.0106725	0.2763	0.2099	0.1408	0.00724543	0.004637	4.426e-13	0.000360132	52.443
rs544934737	T	C	T	C	0.02519	-0.00286863	0.5678	0.4898	0.6273	0.00590254	0.004601	4.357e-08	0.00020587	29.9745
rs560609863	T	G	T	G	-0.05315	0.00815058	0.8518	0.8323	0.3023	0.00789785	0.009142	6.123e-09	0.000232142	33.8006
rs58447148	A	G	A	G	0.04638	-0.00289508	0.9139	0.9259	0.7971	0.0112649	0.007637	1.262e-09	0.000253301	36.8821
rs58560619	T	C	T	C	0.02335	0.00498625	0.4936	0.6677	0.4259	0.00626414	0.004079	1.043e-08	0.000225061	32.7692
rs592859	C	G	C	G	0.03162	-0.00514341	0.1578	0.2076	0.4794	0.00727498	0.005773	4.312e-08	0.000206045	30
rs59359435	T	C	T	C	0.06372	0.000921528	0.9553	0.9655	0.9542	0.0161672	0.01039	8.554e-10	0.000258309	37.6115
rs59685687	T	A	T	A	0.02874	-0.00404492	0.7714	0.679	0.5224	0.00632019	0.005196	3.164e-08	0.000210124	30.5939
rs6003469	A	C	A	C	0.04485	-0.00310815	0.6924	0.7979	0.6726	0.00734787	0.004437	5.105e-24	0.000701411	102.175
rs606970	A	G	A	G	-0.02401	-0.00210167	0.5289	0.5662	0.7241	0.00595373	0.00432	2.741e-08	0.000212156	30.8899
rs62136373	C	T	C	T	0.03313	-0.0032966	0.8549	0.1908	0.6607	0.00750934	0.006058	4.511e-08	0.000205412	29.9078
rs623297	C	T	C	T	0.02897	-0.00490308	0.7303	0.3107	0.4421	0.00637591	0.004862	2.562e-09	0.000243833	35.5032
rs636264	G	A	G	A	-0.03387	0.00524347	0.2082	0.7164	0.423	0.00654615	0.005236	9.925e-11	0.000287367	41.8438
rs658903	T	A	T	A	-0.03979	0.00743586	0.855	0.897	0.4439	0.00970739	0.006028	4.074e-11	0.000299228	43.5714
rs6667005	T	C	T	C	0.02947	-0.00493088	0.7844	0.7411	0.4643	0.00673617	0.004962	2.859e-09	0.000242255	35.2734
rs6936263	G	C	G	C	-0.02746	-0.00547866	0.2853	0.4186	0.3596	0.00598107	0.004564	1.777e-09	0.000248618	36.2001
rs6936263	G	C	G	C	-0.02746	0.00540863	0.2853	0.4832	0.3596	0.00590461	0.004564	1.777e-09	0.000248618	36.2001
rs7039	C	G	C	G	0.03185	0.00741608	0.479	0.4349	0.2126	0.00595191	0.004072	5.261e-15	0.000420099	61.1791
rs7077696	A	G	A	G	0.02798	-0.00513749	0.7797	0.7418	0.446	0.00674211	0.00501	2.335e-08	0.000214219	31.1903
rs711819	T	C	T	C	-0.03593	0.00127532	0.2421	0.1771	0.8693	0.00772923	0.004965	4.611e-13	0.000359626	52.3692
rs7221296	A	G	A	G	-0.04431	0.00468404	0.8126	0.8266	0.5476	0.00779374	0.005215	1.937e-17	0.000495691	72.193
rs7241576	A	G	A	G	0.02973	0.00197356	0.6835	0.7909	0.7858	0.00725573	0.004521	4.816e-11	0.000296977	43.2435
rs72848405	T	C	T	C	0.02757	0.00714029	0.8042	0.8328	0.3665	0.00790729	0.005049	4.737e-08	0.000204788	29.8169
rs7374260	T	C	T	C	0.02461	0.00506448	0.5278	0.5108	0.3908	0.00590266	0.003992	7.037e-10	0.000261012	38.0051
rs73949333	A	G	A	G	0.03287	0.00191628	0.776	0.7479	0.778	0.00679534	0.005211	2.84e-10	0.000273256	39.7885
rs7416991	T	G	A	G	-0.05192	0.0159778	0.6967	0.6269	0.008824	0.00610073	0.004371	1.514e-32	0.000968318	141.094
rs7416991	T	C	T	C	0.05162	0.0159778	0.3162	0.6269	0.008824	0.00610073	0.004405	1.038e-31	0.000942466	137.323
rs7416991	T	G	A	G	-0.05192	0.0157866	0.6967	0.398	0.008824	0.00602773	0.004371	1.514e-32	0.000968318	141.094
rs7416991	T	C	T	C	0.05162	0.0157866	0.3162	0.398	0.008824	0.00602773	0.004405	1.038e-31	0.000942466	137.323
rs7742789	C	T	C	T	0.05486	-0.00931699	0.6933	0.3884	0.1239	0.00605393	0.004413	1.762e-35	0.00106051	154.541
rs77759957	A	G	A	G	0.0746	0.00110115	0.9728	0.9859	0.9651	0.0250261	0.01319	1.541e-08	0.000219697	31.9881
rs7797740	A	G	A	G	-0.03551	-0.0079991	0.1499	0.08953	0.4389	0.0103348	0.006093	5.607e-09	0.000233275	33.9656
rs78433554	C	A	C	A	0.1049	0.0488158	0.986	0.0044	0.2735	0.0445806	0.0192	4.689e-08	0.000205017	29.8503
rs7850067	A	G	A	G	0.04308	0.00580748	0.485	0.5237	0.3258	0.00590791	0.004081	4.786e-26	0.000764922	111.434
rs7867868	C	T	C	T	-0.04157	0.00208227	0.6695	0.2586	0.757	0.00673874	0.004504	2.687e-20	0.000584844	85.185
rs7894336	C	T	C	T	0.06273	0.000641478	0.4679	0.5881	0.915	0.00599512	0.004011	3.995e-55	0.00167744	244.594
rs7946549	T	A	T	A	0.04303	-0.00986426	0.5441	0.5408	0.09577	0.00592093	0.004036	1.521e-26	0.000780248	113.669
rs7946549	T	A	T	A	0.04303	-0.00986426	0.5441	0.5408	0.09577	0.00592093	0.004036	1.521e-26	0.000780248	113.669
rs8068318	C	T	C	T	-0.08407	-0.000526451	0.3015	0.4658	0.9293	0.00591518	0.004691	8.013e-72	0.00220153	321.182
rs9897596	T	C	T	C	-0.02319	-0.00380261	0.4911	0.605	0.529	0.00603589	0.004061	1.127e-08	0.000223959	32.6089
Potassium
SNP	effect_allele.exposure	other_allele.exposure	effect_allele.outcome	other_allele.outcome	beta.exposure	beta.outcome	eaf.exposure	eaf.outcome	pval.outcome	se.outcome	se.exposure	pval.exposure	R2	Fstat
rs10032927	A	T	A	T	0.01561	0.0106591	0.5837	0.5344	0.0715	0.00591517	0.002494	4.01e-10	6.48821e-05	39.1754
rs10032927	A	T	A	T	0.01561	0.0106591	0.5837	0.5344	0.0715	0.00591517	0.002494	4.01e-10	6.48821e-05	39.1754
rs10046175	C	A	C	A	0.03717	0.00977018	0.9659	0.0184	0.6562	0.0219555	0.006432	7.72e-09	5.58951e-05	33.3959
rs10086982	G	A	G	A	-0.02034	0.00202734	0.7603	0.259	0.7632	0.00673535	0.003195	2.01e-10	6.71229e-05	40.5285
rs10227075	T	C	T	C	-0.06498	-0.00619623	0.9796	0.9898	0.8326	0.029366	0.00832	6.01e-15	0.000102088	60.9976
rs10264133	C	T	C	T	-0.05002	-0.0261686	0.9737	0.014	0.2973	0.0251138	0.007193	3.67e-12	8.09351e-05	48.3579
rs10265221	T	C	T	C	-0.03723	-0.00265768	0.7481	0.8048	0.7214	0.00744449	0.002886	5.03e-38	0.000275558	166.415
rs10270510	G	C	G	C	-0.06498	0.00619623	0.9796	0.9898	0.8326	0.029366	0.00832	6.01e-15	0.000102088	60.9976
rs10279895	A	G	A	G	-0.06565	-0.00634456	0.9797	0.9899	0.8295	0.0295096	0.008331	3.44e-15	0.000103929	62.0977
rs10502917	T	C	T	C	-0.02136	-0.000204121	0.3194	0.3102	0.9746	0.00637877	0.002766	1.2e-14	9.87632e-05	59.6346
rs10748853	T	C	T	C	-0.03616	0.00144819	0.1179	0.08935	0.8886	0.0103442	0.003902	2.01e-20	0.00014222	85.8781
rs1076485	C	T	C	T	0.02448	0.00143545	0.815	0.2442	0.8345	0.0068682	0.00308	2.01e-15	0.00010462	63.1715
rs10811662	G	A	G	A	0.01906	0.0340202	0.8401	0.1455	4.775e-05	0.00836699	0.003305	8.2e-09	5.50832e-05	33.2585
rs11124938	C	A	C	A	-0.02548	0.00216853	0.7812	0.1699	0.7828	0.00785701	0.002987	1.57e-17	0.000120508	72.766
rs111375249	G	T	G	T	-0.05498	0.000652577	0.9749	0.0175	0.9768	0.0225027	0.007261	3.84e-14	9.59577e-05	57.3346
rs111607733	C	A	C	A	-0.05535	-0.00161573	0.9726	0.0181	0.9422	0.0221333	0.006865	7.85e-16	0.000108796	65.0061
rs111724190	T	C	T	C	-0.03147	0.00658726	0.9503	0.9811	0.7615	0.0216686	0.005554	1.49e-08	5.37358e-05	32.1057
rs111972532	T	C	T	C	0.03879	0.0173711	0.8139	0.8645	0.04392	0.00862089	0.003086	3.39e-36	0.000261622	157.997
rs11217192	T	G	T	G	-0.01709	-0.00473641	0.7648	0.8074	0.5267	0.00748248	0.002949	7.04e-09	5.56225e-05	33.5842
rs11245343	T	C	T	C	-0.02401	-0.00452493	0.7283	0.6872	0.4771	0.00636418	0.002872	6.53e-17	0.000115746	69.8901
rs11264363	G	C	G	C	0.0252	-0.0138862	0.4285	0.4285	0.01986	0.00596232	0.002659	2.78e-21	0.000148744	89.8182
rs112734474	T	G	T	G	-0.07519	-0.0103819	0.9782	0.9863	0.6828	0.0253836	0.008227	6.7e-20	0.000139792	83.529
rs114048605	C	T	C	T	-0.1319	-0.0121122	0.9894	0.0018	0.8616	0.0696104	0.02131	6.28e-10	0.000217705	38.3109
rs114323080	G	A	G	A	-0.1018	-0.0480397	0.9864	0.0019	0.4782	0.0677569	0.01812	1.99e-08	0.000179367	31.5631
rs115080005	C	T	C	T	0.03996	0.0143247	0.9722	0.0131	0.5808	0.0259505	0.00691	7.55e-09	5.59726e-05	33.4422
rs115223381	T	C	T	C	-0.1006	-0.0404854	0.9865	0.998	0.5401	0.0660447	0.01814	3.03e-08	0.000174778	30.7554
rs11563587	T	A	T	A	-0.05898	0.0280303	0.9824	0.9916	0.3859	0.0323302	0.00864	9.02e-12	7.79926e-05	46.5996
rs11563956	C	T	C	T	-0.03679	-0.0293006	0.9677	0.0183	0.1833	0.0220139	0.006511	1.64e-08	5.34375e-05	31.9274
rs11563967	A	G	A	G	-0.03819	-0.0368599	0.9514	0.974	0.04681	0.0185412	0.005682	1.85e-11	7.56082e-05	45.1749
rs11563979	G	A	G	A	-0.04055	-0.0415312	0.9527	0.0248	0.02859	0.0189727	0.00576	1.98e-12	8.2948e-05	49.5606
rs11563980	C	T	C	T	-0.03382	-0.0210907	0.9393	0.0371	0.1767	0.0156112	0.005234	1.07e-10	6.98802e-05	41.7522
rs11563986	T	C	T	C	-0.04416	-0.0404874	0.9695	0.9835	0.08055	0.0231621	0.006736	5.74e-11	7.19329e-05	42.9788
rs11563990	C	T	C	T	-0.03834	-0.0499236	0.9635	0.0213	0.01457	0.0204354	0.006325	1.38e-09	6.14981e-05	36.7437
rs11564010	G	C	G	C	-0.06314	0.00855777	0.9796	0.9899	0.7715	0.0295096	0.008287	2.66e-14	9.71577e-05	58.0516
rs11564019	G	A	G	A	-0.06503	-0.00631505	0.9796	0.0101	0.8302	0.0295096	0.008322	5.79e-15	0.000102196	61.0621
rs11564024	T	G	T	G	-0.0652	-0.00553504	0.9299	0.9893	0.8468	0.028679	0.008369	6.98e-15	0.000344857	60.6943
rs11564025	T	G	T	G	-0.06489	-0.00534811	0.9795	0.9897	0.8546	0.0292246	0.008315	6.31e-15	0.000101928	60.9019
rs11564194	C	T	C	T	-0.02113	-0.00536563	0.8063	0.1638	0.5008	0.0079727	0.003081	7.27e-12	7.78972e-05	47.0344
rs116232574	A	G	A	G	-0.1002	-0.0504789	0.9863	0.9981	0.4565	0.0677569	0.01806	2.96e-08	0.00017493	30.7822
rs116355131	C	A	C	A	0.06558	-0.0142913	0.9709	0.0038	0.7657	0.0479572	0.01191	3.76e-08	0.0001723	30.3193
rs11711982	T	C	T	C	0.0239	0.0222013	0.883	0.9263	0.04934	0.0112926	0.003863	6.33e-10	6.33956e-05	38.2777
rs11743019	A	G	A	G	-0.02052	-0.00560583	0.7361	0.6503	0.3648	0.00618745	0.002981	6.04e-12	7.8476e-05	47.3839
rs11822294	C	T	C	T	-0.01797	-0.0050849	0.8251	0.123	0.5714	0.00898392	0.003169	1.47e-08	5.3256e-05	32.1552
rs11970777	C	T	C	T	-0.03918	-0.0392661	0.9638	0.0186	0.0721	0.0218387	0.006303	5.25e-10	6.39951e-05	38.6397
rs11974568	T	C	T	C	-0.03409	-0.0182413	0.9488	0.9725	0.3118	0.0180428	0.005567	9.44e-10	6.21047e-05	37.4983
rs11983963	T	A	T	A	-0.04007	0.0391629	0.9647	0.9822	0.07932	0.022315	0.00636	3.08e-10	6.57409e-05	39.694
rs1214759	A	G	A	G	-0.01681	0.00996248	0.4192	0.4139	0.09633	0.00599067	0.002573	6.59e-11	7.06912e-05	42.6831
rs12378991	G	A	G	A	-0.03902	-0.0185619	0.9411	0.06	0.1351	0.0124243	0.005503	1.39e-12	8.32682e-05	50.2777
rs12509595	T	C	T	C	0.03557	-0.0137525	0.7552	0.7501	0.04358	0.00681493	0.002892	9.95e-35	0.000250497	151.276
rs12549572	T	C	T	C	0.02422	0.00695276	0.6728	0.5987	0.248	0.0060197	0.002648	6.11e-20	0.000138545	83.6589
rs1273886	A	G	A	G	0.02013	-0.00823324	0.6749	0.7162	0.2084	0.0065447	0.002776	4.3e-13	8.70865e-05	52.5834
rs1275979	T	C	T	C	-0.03297	-0.00075413	0.4719	0.3512	0.9029	0.0061814	0.002568	1.09e-37	0.000272941	164.834
rs12766550	C	G	C	G	0.02881	0.0142905	0.9417	0.9564	0.3227	0.0144495	0.005162	2.44e-08	5.15903e-05	31.1495
rs12803281	C	T	C	T	-0.01661	0.0107279	0.5864	0.4505	0.07042	0.00593029	0.002465	1.66e-11	7.51991e-05	45.4052
rs12940197	G	T	G	T	-0.02288	-0.000520736	0.4361	0.4631	0.9297	0.00591746	0.002976	1.55e-14	9.78912e-05	59.108
rs12959198	T	C	T	C	-0.02103	-0.000504582	0.7725	0.7786	0.9436	0.00710679	0.002958	1.22e-12	8.37116e-05	50.5455
rs12975656	G	A	G	A	0.02031	0.00612523	0.5826	0.3868	0.3121	0.00605858	0.0027	5.53e-14	9.37112e-05	56.5838
rs13042148	C	T	C	T	-0.02296	-0.0147461	0.8834	0.0948	0.1433	0.0100724	0.004082	1.91e-08	5.2398e-05	31.6372
rs13072118	C	T	C	T	0.0161	-0.0114421	0.4291	0.532	0.05299	0.00591325	0.002608	6.93e-10	6.31174e-05	38.1098
rs13072590	G	A	G	A	0.01745	-0.00755622	0.786	0.1957	0.3095	0.00743723	0.003135	2.69e-08	5.13137e-05	30.9825
rs13333693	A	G	A	G	0.02753	0.00724865	0.7554	0.7477	0.286	0.00679349	0.00284	3.46e-22	0.000155614	93.9671
rs1336173	T	A	T	A	0.04684	0.0152395	0.9711	0.9837	0.5128	0.023302	0.007667	1.03e-09	6.24684e-05	37.3235
rs138278364	C	A	C	A	-0.0861	-0.0963577	0.981	0.002	0.1447	0.0660436	0.01445	2.63e-09	0.000201755	35.5035
rs138304526	T	C	T	C	0.1353	0.152902	0.9882	0.9978	0.01517	0.0629744	0.02115	1.63e-10	0.000232549	40.9237
rs138404919	C	T	C	T	-0.1012	-0.048785	0.9865	0.0019	0.4713	0.0677569	0.0181	2.29e-08	0.000177651	31.2611
rs138531692	G	A	G	A	-0.0861	-0.0963577	0.981	0.002	0.1447	0.0660436	0.01445	2.63e-09	0.000201755	35.5035
rs139145497	T	C	T	C	-0.086	-0.0933198	0.9811	0.998	0.1576	0.0660437	0.01441	2.46e-09	0.000202405	35.618
rs139316656	G	A	G	A	-0.0861	-0.0963577	0.981	0.002	0.1447	0.0660436	0.01445	2.63e-09	0.000201755	35.5035
rs139777921	T	A	T	A	-0.08715	0.0774756	0.9828	0.9982	0.2657	0.0696097	0.01523	1.09e-08	0.000186078	32.7442
rs140318611	G	A	G	A	-0.08728	-0.079861	0.9829	0.0017	0.265	0.0716242	0.01523	1.03e-08	0.000186633	32.842
rs140501563	G	A	G	A	-0.08845	-0.0817819	0.982	0.0019	0.2273	0.0677564	0.01484	2.61e-09	0.000201874	35.5245
rs141016776	C	T	C	T	-0.08603	-0.0922631	0.981	0.002	0.1624	0.0660438	0.01438	2.23e-09	0.000203392	35.7917
rs141017725	G	A	G	A	-0.08644	-0.0957393	0.9811	0.0019	0.1576	0.067756	0.01439	1.93e-09	0.00020505	36.0834
rs141935404	C	T	C	T	-0.02551	0.0150358	0.9136	0.0583	0.2325	0.0125928	0.004305	3.21e-09	5.81553e-05	35.1135
rs142365336	G	T	G	T	0.1224	0.142218	0.986	0.0028	0.01087	0.0558373	0.01888	9.41e-11	0.000238834	42.0299
rs1427298	C	T	C	T	-0.01837	-0.00880633	0.6201	0.4792	0.136	0.00590632	0.002624	2.67e-12	8.117e-05	49.0107
rs142878005	T	C	T	C	-0.08632	-0.0931877	0.9811	0.998	0.1581	0.0660437	0.01439	2.03e-09	0.000204481	35.9833
rs142887200	C	T	C	T	-0.06546	-0.00543272	0.9795	0.0102	0.853	0.029366	0.008327	3.98e-15	0.000103427	61.7981
rs143341259	T	C	T	C	0.04981	0.0155727	0.9743	0.9609	0.3061	0.0152226	0.008639	8.33e-09	5.564e-05	33.2435
rs143862634	T	G	T	G	-0.08676	-0.0746216	0.9828	0.9982	0.2838	0.0696097	0.01513	9.98e-09	0.000186862	32.8822
rs144261869	A	G	A	G	0.03665	0.0113128	0.9654	0.9814	0.6048	0.0218393	0.006401	1.06e-08	5.48698e-05	32.7833
rs144726326	C	T	C	T	-0.0398	-0.0400103	0.9534	0.0243	0.0368	0.019162	0.005839	9.65e-12	7.77607e-05	46.4611
rs144808502	G	A	G	A	-0.08486	-0.0904545	0.9817	0.0019	0.1818	0.0677562	0.01482	1.06e-08	0.000186324	32.7876
rs144843179	G	A	G	A	0.03096	0.0168209	0.7948	0.1393	0.04841	0.00852125	0.002895	1.15e-26	0.000189392	114.368
rs145391254	C	T	C	T	0.03637	0.0198755	0.9666	0.0191	0.3563	0.0215569	0.006427	1.57e-08	5.35984e-05	32.0236
rs145557956	A	G	A	G	-0.08581	-0.0898196	0.9809	0.998	0.1737	0.0660438	0.0143	2.02e-09	0.000204623	36.0084
rs146176062	C	T	C	T	-0.08591	-0.092131	0.9809	0.002	0.163	0.0660438	0.01438	2.35e-09	0.000202825	35.6919
rs146416293	C	G	C	G	-0.0861	-0.0963577	0.981	0.998	0.1447	0.0660436	0.01445	2.63e-09	0.000201755	35.5035
rs146745107	T	C	T	C	-0.08633	-0.0925273	0.981	0.998	0.1613	0.0660437	0.0144	2.07e-09	0.000204244	35.9417
rs147888747	A	C	A	C	-0.08684	-0.0806079	0.9828	0.9982	0.247	0.0696096	0.01531	1.45e-08	0.000182831	32.1728
rs148160104	A	G	A	G	-0.0861	-0.0963577	0.981	0.998	0.1447	0.0660436	0.01445	2.63e-09	0.000201755	35.5035
rs148227305	G	A	G	A	-0.08581	-0.0898196	0.9809	0.002	0.1737	0.0660438	0.0143	2.02e-09	0.000204623	36.0084
rs148768978	G	A	G	A	-0.08633	-0.0925273	0.981	0.002	0.1613	0.0660437	0.0144	2.07e-09	0.000204244	35.9417
rs149474053	T	C	T	C	0.1332	0.138463	0.9887	0.9977	0.02458	0.0615937	0.02144	5.38e-10	0.000219333	38.5975
rs149674884	G	A	G	A	0.0641	0.0470164	0.9555	0.0082	0.1508	0.0327184	0.01031	5.19e-10	0.000219656	38.6544
rs149727168	A	T	A	T	-0.08581	-0.0898196	0.9809	0.998	0.1737	0.0660438	0.0143	2.02e-09	0.000204623	36.0084
rs149923520	C	T	C	T	-0.0861	-0.0963577	0.981	0.002	0.1447	0.0660436	0.01445	2.63e-09	0.000201755	35.5035
rs149925191	G	T	G	T	0.03863	0.0144173	0.9729	0.0126	0.5858	0.0264537	0.006972	3.08e-08	5.13827e-05	30.6997
rs1502282	G	C	G	C	-0.01458	3.68082e-05	0.5896	0.6366	0.9953	0.0061347	0.0025	5.62e-09	5.63314e-05	34.0122
rs150305470	C	G	C	G	-0.08544	-0.0925108	0.9818	0.9982	0.1839	0.0696094	0.01476	7.23e-09	0.000190418	33.5081
rs150464897	G	A	G	A	-0.08522	-0.0910744	0.981	0.002	0.1679	0.0660438	0.01436	2.99e-09	0.000200137	35.2188
rs150589717	G	A	G	A	-0.1405	-0.0505704	0.9888	0.0023	0.4114	0.0615961	0.02043	6.45e-12	0.000268744	47.2951
rs1529897	T	G	T	A	-0.01533	-0.00210025	0.5376	0.6688	0.7378	0.0062694	0.002553	1.97e-09	5.97168e-05	36.0564
rs1529897	T	G	T	A	-0.01533	-0.0285518	0.5376	0.9988	0.7378	0.0852293	0.002553	1.97e-09	5.97168e-05	36.0564
rs1551287	C	T	C	T	0.02749	0.00882223	0.2156	0.8386	0.2713	0.00802021	0.00299	4.04e-20	0.000139987	84.5293
rs1574817	T	G	T	G	0.01733	-0.00629272	0.3903	0.2913	0.3326	0.00649403	0.002612	3.35e-11	7.36756e-05	44.0201
rs1609829	T	C	T	C	-0.01753	-0.000199179	0.293	0.2709	0.9764	0.00663929	0.002702	9.06e-11	6.97112e-05	42.0914
rs164746	G	A	G	A	-0.02005	0.00448622	0.6178	0.356	0.4665	0.00616239	0.002597	1.22e-14	9.87147e-05	59.6053
rs17038613	C	T	C	T	0.1229	0.140543	0.9859	0.0028	0.01183	0.0558374	0.01885	7.24e-11	0.000241555	42.509
rs17038648	C	T	C	T	0.1127	0.141765	0.9767	0.0045	0.001299	0.0440812	0.01432	3.74e-15	0.000351924	61.9387
rs17314270	T	C	T	C	0.1032	0.125398	0.9746	0.9956	0.004903	0.044578	0.01385	9.4e-14	0.000315474	55.5213
rs17367435	T	C	T	C	-0.01507	-0.000208243	0.5555	0.5637	0.9723	0.00594981	0.002667	1.63e-08	5.28807e-05	31.9286
rs17390839	G	A	G	A	0.02233	-0.00057416	0.837	0.1815	0.9406	0.00765547	0.003495	1.73e-10	6.76073e-05	40.8209
rs17472490	G	A	G	A	-0.04054	-0.0257203	0.9654	0.0175	0.253	0.0225024	0.006389	2.28e-10	6.73872e-05	40.2626
rs17472728	G	T	G	T	0.05347	0.00399369	0.9855	0.0074	0.9078	0.0344284	0.009379	1.22e-08	5.43987e-05	32.5018
rs17472899	A	G	A	G	-0.05945	-0.0291295	0.9824	0.9916	0.3676	0.0323302	0.008667	7.2e-12	7.87475e-05	47.0507
rs17473032	T	C	T	C	-0.06074	-0.0317159	0.9824	0.9916	0.3266	0.0323302	0.008775	4.65e-12	8.0191e-05	47.9132
rs17473487	C	T	C	T	-0.06575	-0.00527693	0.9303	0.0107	0.8541	0.028679	0.008394	4.99e-15	0.000348612	61.3555
rs17473690	G	T	G	T	-0.0628	-0.0121672	0.9811	0.0095	0.689	0.0304179	0.008636	3.7e-13	8.85035e-05	52.8803
rs17473844	T	C	T	C	-0.04674	-0.0496887	0.9708	0.985	0.04062	0.0242739	0.006952	1.85e-11	7.56537e-05	45.202
rs17473985	G	A	G	A	-0.03361	-0.0190803	0.9494	0.0271	0.2937	0.0181717	0.005585	1.83e-09	5.99797e-05	36.2152
rs17501084	A	G	A	G	-0.05527	-0.0203346	0.9818	0.9913	0.5221	0.0317728	0.008478	7.3e-11	7.11322e-05	42.5003
rs17501559	A	G	A	G	0.05322	0.00454454	0.9853	0.9926	0.8946	0.0344284	0.009367	1.37e-08	5.40294e-05	32.2811
rs17502552	G	T	G	T	-0.06301	-0.00914796	0.9796	0.0101	0.7568	0.0295096	0.008296	3.21e-14	9.65483e-05	57.6875
rs17502782	C	A	C	A	-0.0337	-0.0174983	0.9507	0.0267	0.3391	0.0183036	0.005628	2.18e-09	5.93835e-05	35.8552
rs17502922	C	G	C	G	0.06535	-0.0136341	0.9708	0.9961	0.7737	0.0473408	0.0119	4.07e-08	0.000171381	30.1576
rs17502970	C	A	C	A	-0.04408	-0.0408117	0.9695	0.0165	0.07813	0.0231621	0.006699	4.86e-11	7.24664e-05	43.2975
rs1757225	A	G	A	G	-0.02184	-0.00796217	0.3802	0.3271	0.2055	0.00628923	0.002547	1.05e-17	0.000121768	73.5271
rs185372147	T	G	T	G	-0.06575	-0.00527693	0.9303	0.9893	0.8541	0.028679	0.008394	4.99e-15	0.000348612	61.3555
rs190945315	A	C	A	C	-0.06543	-0.00105625	0.9302	0.9892	0.9704	0.0285473	0.008378	6.02e-15	0.000346548	60.992
rs191079	T	C	T	C	0.01581	0.00724092	0.5793	0.4395	0.2234	0.00594493	0.002839	2.62e-08	5.1363e-05	31.0122
rs191102591	G	T	G	T	-0.04406	-0.0427803	0.9695	0.0165	0.06474	0.0231621	0.006699	4.98e-11	7.24007e-05	43.2583
rs1979845	C	T	C	T	0.03115	-0.00267811	0.8267	0.1499	0.7462	0.00826577	0.003306	4.62e-21	0.000147023	88.779
rs1984669	C	T	C	T	-0.0221	0.0150154	0.7592	0.3226	0.01734	0.00631165	0.002834	6.66e-15	0.000100712	60.8114
rs1989061	T	C	T	C	0.01826	0.0011962	0.3219	0.2608	0.8585	0.00672024	0.002709	1.62e-11	7.52473e-05	45.4343
rs199680901	C	T	C	T	-0.01837	0.00192319	0.6385	0.384	0.7514	0.00606685	0.002631	3.01e-12	8.07387e-05	48.7502
rs1997596	C	T	C	T	-0.01956	0.00266012	0.666	0.3465	0.6677	0.00620075	0.002733	8.62e-13	8.48324e-05	51.2222
rs2050542	T	C	T	C	0.04403	-0.00392162	0.9731	0.9891	0.8903	0.0284175	0.007712	1.16e-08	5.45563e-05	32.5959
rs210139	A	C	A	C	-0.01598	0.00588972	0.5911	0.5502	0.3206	0.00593124	0.0024	2.89e-11	7.34242e-05	44.3334
rs2168785	C	T	C	T	0.01863	0.00150451	0.3675	0.6631	0.8092	0.0062428	0.002684	4.09e-12	7.97932e-05	48.1793
rs2195880	C	G	C	G	0.01569	0.00610458	0.7004	0.6826	0.3354	0.00633912	0.002629	2.46e-09	5.89901e-05	35.6176
rs219791	T	G	T	G	0.0173	0.00859096	0.6668	0.7407	0.2019	0.00673272	0.002688	1.26e-10	6.86031e-05	41.4222
rs2207404	G	A	G	A	-0.0484	0.00176693	0.9636	0.0226	0.9294	0.0198531	0.006281	1.35e-14	9.834e-05	59.379
rs2255390	A	G	A	G	0.02748	0.00333476	0.4329	0.4268	0.5761	0.00596558	0.002426	1.05e-29	0.000212471	128.307
rs2327429	T	C	T	C	-0.02284	-0.00823401	0.737	0.6236	0.1765	0.00609024	0.002788	2.65e-16	0.000111147	67.113
rs2340534	G	A	G	A	0.01826	0.00756152	0.5376	0.5361	0.2014	0.00591668	0.002458	1.15e-13	9.13983e-05	55.1871
rs2497318	C	T	C	T	-0.02938	-0.0159238	0.6293	0.3375	0.01071	0.00623972	0.002633	6.77e-29	0.000206183	124.509
rs2569882	T	C	T	C	-0.01474	-0.00139865	0.5253	0.5034	0.8126	0.00590146	0.002462	2.21e-09	5.93654e-05	35.8442
rs2761244	T	C	T	C	0.01525	-0.00677903	0.3969	0.3851	0.2634	0.00606353	0.002484	8.53e-10	6.24237e-05	37.6909
rs2823263	T	C	T	C	-0.02564	-0.00260339	0.7425	0.7501	0.7021	0.00681516	0.002846	2.17e-19	0.000134415	81.1645
rs28398484	C	G	C	G	-0.04176	-0.0406612	0.9686	0.9825	0.07074	0.022502	0.006668	3.89e-10	6.56457e-05	39.222
rs28398495	A	G	A	G	-0.03906	-0.0366535	0.9512	0.9744	0.04981	0.0186817	0.005686	6.69e-12	7.89808e-05	47.1901
rs28398500	C	G	C	G	-0.0384	-0.036211	0.9513	0.974	0.05085	0.0185412	0.005685	1.49e-11	7.63613e-05	45.6249
rs28398507	G	A	G	A	-0.03811	-0.0365633	0.9515	0.026	0.04862	0.0185412	0.005688	2.15e-11	7.51331e-05	44.8909
rs28398535	T	C	T	C	-0.03384	-0.0308635	0.9598	0.977	0.1169	0.0196833	0.005987	1.62e-08	5.34717e-05	31.9479
rs28398544	A	G	A	G	-0.03329	-0.0283218	0.9595	0.9767	0.1476	0.0195593	0.005932	2.04e-08	5.27117e-05	31.4938
rs28416181	T	G	T	G	0.02165	0.00208592	0.71	0.6595	0.7378	0.00622663	0.002647	3.04e-16	0.00011079	66.8972
rs28430881	C	A	C	A	-0.02156	0.00254762	0.5611	0.4001	0.6723	0.00602275	0.002429	7.34e-19	0.000130475	78.7848
rs28446035	C	T	C	T	0.03696	0.00887001	0.9657	0.0184	0.6863	0.0219555	0.006433	9.4e-09	5.52482e-05	33.0093
rs28558845	G	C	G	C	-0.02063	-0.0110999	0.82	0.8676	0.2022	0.00870582	0.003066	1.76e-11	7.49828e-05	45.2746
rs28570591	G	A	G	A	-0.06608	-0.00410183	0.9798	0.0101	0.8891	0.0295096	0.008333	2.3e-15	0.000105244	62.8836
rs3176466	C	T	C	T	0.04031	0.0204873	0.8668	0.0839	0.05419	0.0106427	0.003543	5.89e-30	0.000214353	129.444
rs34070447	A	G	A	G	0.02013	-0.00121607	0.5474	0.5128	0.8368	0.00590326	0.00238	2.89e-17	0.000118474	71.5375
rs34136790	C	T	C	T	0.02587	-0.00515354	0.8161	0.1066	0.5902	0.00956129	0.004021	1.29e-10	6.92787e-05	41.3928
rs34917191	T	C	T	C	-0.01332	-0.00592587	0.4203	0.347	0.3391	0.00619861	0.002409	3.32e-08	5.06352e-05	30.5728
rs35444	A	G	A	G	-0.0336	0.000551458	0.6131	0.6524	0.9288	0.00619616	0.00241	3.97e-44	0.000321843	194.377
rs35619052	G	A	G	A	0.02036	0.00119242	0.7815	0.1763	0.8775	0.00774299	0.003609	1.73e-08	5.32677e-05	31.826
rs35619990	C	T	C	T	-0.01762	-0.0065472	0.5513	0.5858	0.2746	0.00599011	0.002433	4.59e-13	8.6862e-05	52.4478
rs35812759	A	G	A	G	0.01552	0.00335524	0.7522	0.8056	0.6524	0.00745608	0.002755	1.79e-08	5.25602e-05	31.7351
rs36092406	G	A	G	A	-0.04798	0.000496328	0.9635	0.0226	0.9802	0.0198531	0.006277	2.19e-14	9.67641e-05	58.4274
rs3751767	T	C	T	C	-0.01723	-0.00598661	0.6902	0.6464	0.332	0.00617176	0.002891	2.59e-09	5.88286e-05	35.5201
rs3790604	C	A	C	A	0.04697	-0.00454552	0.9322	0.1253	0.6103	0.00891278	0.004789	1.12e-22	0.000159302	96.1948
rs3802177	G	A	G	A	0.01547	0.0172718	0.7385	0.2658	0.009715	0.00667897	0.00278	2.7e-08	5.12872e-05	30.9664
rs3848132	T	A	T	A	-0.03504	0.0043928	0.7463	0.762	0.5258	0.0069287	0.002922	4.26e-33	0.000238125	143.803
rs4114858	A	G	A	G	0.01947	-0.00192406	0.8371	0.8863	0.8358	0.00929498	0.003459	1.87e-08	5.24745e-05	31.6833
rs4413681	G	C	G	C	0.06552	0.012373	0.9709	0.9962	0.7967	0.0479572	0.01196	4.44e-08	0.00017055	30.0113
rs4461961	C	T	C	T	0.01818	-0.000756318	0.6471	0.2793	0.9087	0.00657668	0.002611	3.43e-12	8.02933e-05	48.4813
rs4485922	A	G	A	G	-0.01442	-0.0044241	0.46	0.4286	0.4583	0.0059624	0.002442	3.56e-09	5.77503e-05	34.869
rs4677143	A	G	A	G	0.01596	-0.00655606	0.6379	0.6408	0.2865	0.00615015	0.002609	9.7e-10	6.1977e-05	37.4212
rs4737371	G	A	G	A	-0.02244	0.000213652	0.8207	0.1669	0.9782	0.00791303	0.003276	7.74e-12	7.77077e-05	46.92
rs4745804	T	C	T	C	-0.01661	-0.00800479	0.5313	0.6001	0.1838	0.00602317	0.002577	1.2e-10	6.88051e-05	41.5442
rs4766578	T	A	T	A	0.01805	-0.00606824	0.3993	0.3134	0.3403	0.00636084	0.002668	1.39e-11	7.58036e-05	45.7702
rs4809849	C	T	C	T	0.01779	-0.0036879	0.4172	0.5794	0.5371	0.00597715	0.002675	3.03e-11	7.32508e-05	44.2287
rs4846476	G	C	G	C	0.01665	-0.0144466	0.7784	0.7539	0.03491	0.00684999	0.002851	5.38e-09	5.64871e-05	34.1063
rs4848713	C	T	C	T	0.02442	0.00662337	0.8902	0.2395	0.3382	0.00691375	0.004187	5.65e-09	5.63379e-05	34.0162
rs4867732	C	G	C	G	0.02908	0.00156594	0.9196	0.7211	0.8122	0.00657956	0.004584	2.3e-10	6.66516e-05	40.2439
rs4924538	A	T	A	T	-0.01606	0.00174106	0.5128	0.507	0.768	0.0059019	0.002619	8.81e-10	6.22778e-05	37.6028
rs4936409	A	G	A	G	-0.01693	-0.00548145	0.491	0.5649	0.3569	0.00595163	0.002558	3.75e-11	7.25473e-05	43.8039
rs547340372	G	A	G	A	-0.05554	-0.00282224	0.976	0.0122	0.9162	0.0268785	0.007827	1.33e-12	8.42732e-05	50.3525
rs55650455	T	C	T	C	-0.01947	-0.015278	0.8204	0.8478	0.06283	0.00821395	0.003288	3.26e-09	5.80742e-05	35.0646
rs56218647	C	A	C	A	0.02388	0.0100104	0.9123	0.1159	0.2774	0.0092177	0.004155	9.36e-09	5.4707e-05	33.0314
rs56237637	T	A	T	A	0.04136	0.0233835	0.9645	0.9792	0.2579	0.0206751	0.007107	6.08e-09	5.66851e-05	33.8679
rs56329049	G	A	G	A	-0.04065	-0.029131	0.9643	0.0215	0.1522	0.0203429	0.006417	2.45e-10	6.64612e-05	40.1289
rs56376587	A	C	A	C	-0.02835	-0.00409171	0.5817	0.5774	0.4935	0.0059733	0.002564	2.19e-28	0.000202452	122.256
rs56790613	A	G	A	G	0.0377	0.0129565	0.9673	0.9823	0.5624	0.0223774	0.006576	1.01e-08	5.50098e-05	32.8669
rs569550	T	G	T	G	0.03941	0.00541938	0.6382	0.473	0.3594	0.0059099	0.002628	8.92e-51	0.000372341	224.886
rs57420239	C	T	C	T	-0.03706	-0.0292678	0.9678	0.0174	0.1946	0.0225658	0.006577	1.8e-08	5.31419e-05	31.7508
rs57484993	A	G	A	G	0.03418	0.00773085	0.9219	0.8369	0.3332	0.00798642	0.004607	1.22e-13	9.11608e-05	55.0437
rs576943137	C	T	C	T	-0.02548	-0.00888448	0.8922	0.091	0.3864	0.0102592	0.004521	1.79e-08	5.26074e-05	31.7636
rs578097	A	G	A	G	-0.02281	-0.000192198	0.652	0.6533	0.9752	0.00619992	0.002544	3.25e-19	0.000133137	80.3927
rs57850577	A	G	A	G	-0.05408	0.00436358	0.9691	0.9804	0.8373	0.0212858	0.006479	7.43e-17	0.000116604	69.6719
rs57944734	C	T	C	T	-0.04826	0.00378258	0.9619	0.0237	0.8456	0.0193978	0.006162	5.02e-15	0.000101584	61.3382
rs58320941	G	T	G	T	-0.04411	-0.0405801	0.9695	0.0165	0.07969	0.0231621	0.006735	5.96e-11	7.17914e-05	42.8942
rs59482369	T	C	T	C	-0.04242	0.00139313	0.959	0.9748	0.9409	0.0188261	0.006235	1.05e-11	7.74711e-05	46.288
rs60085321	C	G	C	G	-0.05059	0.000374811	0.9688	0.9795	0.9855	0.0208229	0.006686	4.02e-14	9.4819e-05	57.2528
rs6013199	G	A	G	A	-0.07916	0.0457784	0.9722	0.0057	0.2427	0.0391939	0.01317	1.89e-09	0.000205301	36.1277
rs6031431	A	G	A	G	0.01961	0.00091443	0.5497	0.6481	0.882	0.00617858	0.002464	1.81e-15	0.000104898	63.3394
rs60772526	C	T	C	T	0.0605	0.00438218	0.127	0.8425	0.5883	0.00810015	0.003746	1.27e-58	0.000431845	260.841
rs6108787	T	G	T	G	0.01367	-0.00413036	0.5405	0.6781	0.5132	0.00631554	0.002403	1.31e-08	5.35977e-05	32.3616
rs61169316	G	A	G	A	0.01814	-0.0011761	0.7215	0.3271	0.8514	0.00628932	0.002753	4.56e-11	7.1907e-05	43.4172
rs61793790	G	C	G	C	-0.03709	0.00030985	0.9597	0.9697	0.9853	0.0172139	0.006649	2.49e-08	5.20815e-05	31.1172
rs61897793	G	A	G	A	-0.02178	-0.0232036	0.8642	0.0951	0.02107	0.0100579	0.003653	2.56e-09	5.94971e-05	35.5481
rs62193645	C	T	C	T	0.03441	0.0136081	0.8796	0.1052	0.1571	0.00961703	0.003785	1.04e-19	0.000136873	82.649
rs62330329	T	C	T	C	0.02703	0.00509458	0.2697	0.2845	0.4358	0.0065399	0.004425	1.04e-09	6.17986e-05	37.3135
rs62374068	A	G	A	G	0.05943	0.0146275	0.7821	0.8145	0.05404	0.0075908	0.002918	3.67e-92	0.000686566	414.802
rs62435145	G	T	G	T	-0.0256	-0.0073288	0.434	0.5277	0.2151	0.00591032	0.0027	2.68e-21	0.000148877	89.8985
rs66482211	A	G	A	G	-0.04204	0.00405035	0.9505	0.9665	0.8048	0.0163982	0.005675	1.34e-13	9.08854e-05	54.8774
rs66561220	T	C	T	C	-0.02949	-0.00403653	0.7728	0.8002	0.5843	0.0073794	0.003016	1.49e-22	0.000158328	95.6064
rs6697367	C	T	C	T	-0.01868	-0.00539888	0.6768	0.275	0.4141	0.00660817	0.002575	4.19e-13	8.71568e-05	52.6259
rs6703881	T	C	T	C	-0.02296	0.0102035	0.1968	0.1287	0.2469	0.00881132	0.00312	1.91e-13	8.96883e-05	54.1545
rs6716091	C	T	C	T	0.02352	0.00217143	0.7446	0.1772	0.779	0.00772752	0.002796	4.19e-17	0.00011719	70.762
rs6755070	G	T	G	T	0.01832	-0.0111957	0.6877	0.2682	0.09275	0.00666014	0.002757	3.1e-11	7.31283e-05	44.1547
rs6794202	C	T	C	T	0.02384	0.0118722	0.7896	0.2503	0.08141	0.00681136	0.003025	3.39e-15	0.000102862	62.11
rs6816915	G	A	G	A	-0.01441	-0.00971595	0.4714	0.5957	0.106	0.00601234	0.002594	2.83e-08	5.111e-05	30.8594
rs6826742	G	T	G	T	-0.01667	0.0012168	0.4695	0.4785	0.8367	0.00590678	0.00243	7.13e-12	7.79408e-05	47.0607
rs6877631	T	C	T	C	-0.0154	-0.00293389	0.6149	0.6872	0.6451	0.0063642	0.002594	2.99e-09	5.83736e-05	35.2453
rs690054	C	T	C	T	-0.03594	-0.00866107	0.5832	0.3648	0.1576	0.00612956	0.002501	8.68e-47	0.000341917	206.504
rs6934923	G	T	T	C	-0.05549	-0.176601	0.9748	0.9995	0.1809	0.131989	0.007262	2.25e-14	9.77191e-05	58.3871
rs6934923	G	T	T	C	-0.05549	-0.0299406	0.9748	0.9823	0.1809	0.0223771	0.007262	2.25e-14	9.77191e-05	58.3871
rs6941546	G	A	G	A	-0.02568	0.00781731	0.9129	0.0654	0.5127	0.0119348	0.004349	3.63e-09	5.77466e-05	34.8667
rs6961048	C	G	C	G	0.04642	0.0101333	0.8895	0.8657	0.2414	0.00865351	0.003761	5.76e-35	0.000252252	152.336
rs697976	T	C	T	C	0.01364	0.00211875	0.4779	0.5065	0.7199	0.00590181	0.0024	1.34e-08	5.34962e-05	32.3003
rs7038668	T	C	T	C	-0.0279	-0.00707687	0.5014	0.5095	0.2305	0.00590231	0.002425	1.38e-30	0.000219195	132.369
rs71537958	G	C	G	C	-0.01936	-0.00207658	0.7389	0.7893	0.7742	0.00723545	0.002891	2.22e-11	7.42715e-05	44.8451
rs716877	C	G	C	G	0.03596	-0.0136082	0.5162	0.5658	0.02223	0.00595283	0.002627	1.35e-42	0.000310259	187.378
rs7187932	G	A	G	A	-0.0223	-0.00365224	0.7746	0.1766	0.6369	0.0077378	0.002875	9.15e-15	9.96393e-05	60.1636
rs7218857	T	C	T	C	-0.02113	-0.00348147	0.5618	0.4182	0.5609	0.0059819	0.002471	1.3e-17	0.000121099	73.1229
rs7222451	G	A	G	A	-0.01388	-0.00271396	0.4975	0.5453	0.6471	0.00592568	0.002471	1.99e-08	5.22578e-05	31.5525
rs72969822	C	G	C	G	-0.0249	0.00946411	0.8821	0.8822	0.301	0.00915291	0.003796	5.55e-11	7.12616e-05	43.0275
rs73776711	G	A	G	A	-0.0479	0.00136398	0.9631	0.0228	0.9453	0.0197679	0.006173	8.96e-15	9.97184e-05	60.2114
rs7416991	T	G	A	G	-0.01795	0.0157866	0.6404	0.398	0.008824	0.00602773	0.002504	7.97e-13	8.51066e-05	51.3878
rs7416991	T	C	T	C	0.01931	0.0157866	0.4025	0.398	0.008824	0.00602773	0.002593	1.01e-13	9.18459e-05	55.4574
rs7416991	T	G	A	G	-0.01795	0.0159778	0.6404	0.6269	0.008824	0.00610073	0.002504	7.97e-13	8.51066e-05	51.3878
rs7416991	T	C	T	C	0.01931	0.0159778	0.4025	0.6269	0.008824	0.00610073	0.002593	1.01e-13	9.18459e-05	55.4574
rs74496669	G	T	G	T	0.03972	0.00979783	0.9698	0.0165	0.6724	0.0231627	0.00716	2.96e-08	5.1508e-05	30.7746
rs74518739	C	T	C	T	-0.04059	-0.0415122	0.9527	0.0248	0.02867	0.0189727	0.005761	1.91e-12	8.30828e-05	49.6412
rs75248620	G	A	G	A	0.03605	-0.0214596	0.9368	0.049	0.1163	0.0136685	0.00518	3.55e-12	8.02151e-05	48.4341
rs75411357	A	T	A	T	0.03822	0.0161199	0.9656	0.9812	0.458	0.021725	0.006723	1.35e-08	5.40924e-05	32.3188
rs75741381	C	G	C	G	-0.01862	-0.0113488	0.7999	0.7858	0.1146	0.00719191	0.003124	2.6e-09	5.88372e-05	35.5253
rs76075621	T	C	T	C	0.03689	0.0122292	0.9658	0.9816	0.5776	0.0219554	0.006443	1.05e-08	5.48684e-05	32.7824
rs761356	T	C	T	C	0.02838	0.0045706	0.6163	0.6517	0.4603	0.00619322	0.002531	3.76e-29	0.000208204	125.73
rs76200870	G	A	G	A	-0.05573	-0.00135752	0.9737	0.0179	0.9516	0.0222544	0.007021	2.17e-15	0.000105448	63.0057
rs76666870	T	C	T	C	0.03689	0.0122292	0.9658	0.9816	0.5776	0.0219554	0.006443	1.05e-08	5.48684e-05	32.7824
rs76821958	A	G	A	G	-0.04048	0.0337657	0.9734	0.985	0.1642	0.0242744	0.006957	6.08e-09	5.60728e-05	33.8561
rs76987554	C	T	C	T	-0.07778	-0.00555952	0.982	0.0121	0.8367	0.026988	0.009027	7.31e-18	0.000124251	74.2419
rs77081469	C	A	C	A	0.06558	-0.0142913	0.9709	0.0038	0.7657	0.0479572	0.01191	3.76e-08	0.0001723	30.3193
rs7726795	T	C	T	C	0.02854	-0.00190338	0.6314	0.722	0.7725	0.0065861	0.002657	7.04e-27	0.000191065	115.378
rs77290217	T	C	T	C	-0.04754	0.00804051	0.9649	0.9774	0.6855	0.0198531	0.006553	4.18e-13	8.80856e-05	52.6306
rs7749375	G	A	G	A	-0.05485	0.0039265	0.975	0.0174	0.8619	0.0225661	0.007327	7.38e-14	9.37919e-05	56.0404
rs7766997	A	G	A	G	-0.05467	0.0016877	0.9749	0.9825	0.9404	0.0225027	0.007245	4.68e-14	9.52983e-05	56.9405
rs7767054	G	A	G	A	-0.05415	0.00294566	0.9743	0.0178	0.8949	0.0223156	0.00719	5.22e-14	9.49299e-05	56.7204
rs77747253	G	T	G	T	-0.1012	-0.048785	0.9865	0.0019	0.4713	0.0677569	0.0181	2.29e-08	0.000177651	31.2611
rs780101	C	T	C	T	0.02158	-0.00753201	0.5339	0.5116	0.2018	0.00590283	0.002504	7.3e-18	0.000123004	74.2736
rs78132593	C	A	C	A	0.01948	0.0187378	0.8381	0.1218	0.03783	0.00902158	0.003462	1.87e-08	5.24374e-05	31.6609
rs7836572	T	C	T	C	0.02144	0.000823854	0.4105	0.4244	0.8901	0.00596996	0.002459	2.91e-18	0.000125898	76.0208
rs78716205	G	A	G	A	0.0679	-0.000597599	0.9669	0.0181	0.9788	0.0221333	0.006869	5.19e-23	0.000161816	97.713
rs79030490	C	A	C	A	-0.07534	-0.0070406	0.9817	0.0123	0.7922	0.0267703	0.008966	4.59e-17	0.00011817	70.608
rs79285851	C	T	C	T	-0.1018	-0.0488527	0.9864	0.0019	0.471	0.0677569	0.01811	1.93e-08	0.000179565	31.5979
rs79392591	C	G	C	G	-0.0245	0.00751268	0.8683	0.8818	0.411	0.00913951	0.003564	6.53e-12	7.82641e-05	47.256
rs79557018	C	T	C	T	-0.05487	0.00126015	0.9749	0.0175	0.9552	0.0225027	0.007246	3.81e-14	9.59702e-05	57.3421
rs79590186	C	T	C	T	-0.07237	-0.00855252	0.976	0.0148	0.7262	0.0244358	0.007995	1.49e-19	0.000137128	81.937
rs79889868	G	C	G	C	-0.05507	-0.00356025	0.9696	0.9807	0.8684	0.0214473	0.00659	6.8e-17	0.000116873	69.8328
rs80176668	A	G	A	G	-0.07368	-0.00735604	0.9774	0.9856	0.7666	0.0247678	0.007748	2.05e-21	0.000151342	90.4316
rs80289662	C	G	C	G	-0.05427	0.00437525	0.9694	0.9807	0.8382	0.0214473	0.006589	1.86e-16	0.000113537	67.8392
rs80328223	C	T	C	T	-0.07624	-0.0104704	0.9784	0.0136	0.6809	0.0254755	0.008251	2.62e-20	0.000142888	85.3793
rs8077544	G	A	G	A	0.01629	-0.00871669	0.3428	0.7089	0.1795	0.0064953	0.00285	1.13e-08	5.41089e-05	32.6702
rs8125560	A	C	A	C	-0.01906	0.0125502	0.825	0.8421	0.1208	0.00809166	0.003137	1.28e-09	6.11407e-05	36.9162
rs820429	G	T	G	T	-0.04348	-0.0067611	0.6755	0.3407	0.2776	0.00622569	0.002787	7.92e-55	0.000402968	243.391
rs880315	T	C	T	C	0.04161	0.00634043	0.6739	0.5453	0.2845	0.00592563	0.002572	7.72e-59	0.000433317	261.73
rs923000	A	C	A	C	0.02374	-0.00275349	0.637	0.7087	0.6714	0.00649407	0.002662	4.99e-19	0.000131713	79.5326
rs9321413	C	G	C	G	0.03641	0.0137226	0.9653	0.9813	0.5285	0.0217819	0.006408	1.36e-08	5.40353e-05	32.2847
rs9321414	A	C	A	C	0.03723	0.0237021	0.9642	0.9794	0.254	0.0207731	0.006659	2.3e-08	5.23179e-05	31.2585
rs9483608	A	G	A	G	0.03662	0.00967854	0.9657	0.9815	0.6587	0.0218972	0.006344	7.99e-09	5.57688e-05	33.3204
rs9483610	G	A	G	A	0.03663	0.00963475	0.9657	0.0185	0.66	0.0218972	0.00635	8.18e-09	5.56938e-05	33.2756
rs9483614	C	T	C	T	0.03847	0.0142271	0.9663	0.0184	0.5169	0.0219554	0.006761	1.3e-08	5.41881e-05	32.3759
rs9493708	C	T	C	T	0.03629	0.00631677	0.9655	0.0187	0.7721	0.021782	0.006343	1.09e-08	5.47855e-05	32.7329
rs9493713	C	A	C	A	0.03717	0.00977018	0.9659	0.0184	0.6562	0.0219555	0.006432	7.72e-09	5.58951e-05	33.3959
rs9493714	C	T	C	T	0.03664	0.00860182	0.9646	0.019	0.6909	0.0216126	0.006371	9.05e-09	5.53575e-05	33.0747
rs9493720	T	C	T	C	0.03665	0.0113128	0.9654	0.9814	0.6048	0.0218393	0.006401	1.06e-08	5.48698e-05	32.7833
rs9493722	T	C	T	C	0.03711	0.00977018	0.9659	0.9816	0.6561	0.0219555	0.006433	8.22e-09	5.56975e-05	33.2778
rs9493723	T	C	T	C	0.03665	0.0113128	0.9654	0.9814	0.6048	0.0218393	0.006401	1.06e-08	5.48698e-05	32.7833
rs9493727	A	G	A	G	0.03721	0.0236045	0.9641	0.9793	0.2549	0.0207239	0.006656	2.32e-08	5.23088e-05	31.2531
rs9493728	A	G	A	G	0.03714	0.023791	0.9642	0.9793	0.2511	0.0207239	0.006656	2.48e-08	5.21122e-05	31.1356
rs9493729	G	T	G	T	0.03978	0.00968202	0.9699	0.0165	0.6758	0.0231627	0.007166	2.92e-08	5.15773e-05	30.816
rs9603367	C	T	C	T	0.05097	-0.00634177	0.609	0.3292	0.3125	0.00627898	0.002692	7.22e-80	0.000593419	358.492
rs963837	T	C	T	C	0.0215	-0.00234207	0.6211	0.5857	0.6956	0.00598996	0.002687	1.29e-15	0.000106032	64.0238
rs9819344	C	T	C	T	0.03573	0.0127435	0.9518	0.0259	0.4926	0.0185766	0.005812	8.11e-10	6.32546e-05	37.7933
rs9821489	G	A	G	A	0.04282	-0.000849807	0.8886	0.0797	0.9378	0.010895	0.004507	2.2e-21	0.000149484	90.2648
rs9822474	A	G	A	G	-0.01603	-0.000718751	0.5519	0.676	0.909	0.00630483	0.00239	2.06e-11	7.45039e-05	44.9854
rs9844949	A	G	A	G	0.01972	-0.0101313	0.152	0.1118	0.2792	0.00936351	0.003549	2.83e-08	5.11352e-05	30.8746
rs9918487	G	A	G	A	-0.05331	0.00385693	0.9685	0.02	0.8551	0.0210761	0.006354	5.13e-17	0.000117809	70.3919
rs9928653	T	C	T	C	-0.01848	0.00927683	0.7631	0.7783	0.1914	0.00710324	0.002844	8.46e-11	6.99285e-05	42.2226
Iron
SNP	effect_allele.exposure	other_allele.exposure	effect_allele.outcome	other_allele.outcome	beta.exposure	beta.outcome	eaf.exposure	eaf.outcome	pval.outcome	se.outcome	se.exposure	pval.exposure	R2	Fstat
rs10831924	T	C	T	C	0.06204	-0.0273162	0.9131	0.9519	0.04755	0.0137891	0.007982	8.06e-15	0.000473618	60.4116
rs12328766	A	G	A	G	0.03348	-7.51757e-05	0.6129	0.6678	0.9907	0.00626464	0.004341	1.29e-14	0.00046634	59.4828
rs13007705	C	T	C	T	-0.02771	-0.00247908	0.544	0.464	0.6755	0.00591667	0.004194	4.05e-11	0.00034228	43.6532
rs13081052	T	C	T	C	0.03643	-0.0084628	0.248	0.2718	0.202	0.00663228	0.005395	1.51e-11	0.000357515	45.5969
rs140393761	A	G	A	G	-0.123	-0.018353	0.9874	0.9897	0.53	0.0292245	0.0201	9.56e-10	0.000296251	37.4471
rs150375987	C	G	C	G	-0.1303	-0.0111191	0.9792	0.9695	0.5173	0.0171591	0.01552	4.96e-17	0.000557485	70.4864
rs1800562	G	A	G	A	-0.3257	-0.0234349	0.9509	0.025	0.2151	0.0188991	0.01006	1.05e-229	0.00822663	1048.19
rs190399027	G	A	G	A	-0.1314	0.0169578	0.9894	0.0117	0.5365	0.0274398	0.02111	4.98e-10	0.000306514	38.7449
rs1958078	A	C	A	C	-0.03145	-0.00948735	0.2447	0.1848	0.2122	0.00760204	0.005338	3.94e-09	0.000272195	34.7124
rs218248	G	A	G	A	-0.03636	0.00360962	0.8382	0.2277	0.6078	0.00703629	0.00575	2.64e-10	0.000313538	39.9864
rs2294915	C	T	C	T	-0.03195	-0.0166131	0.7616	0.4126	0.005568	0.0059932	0.005059	2.78e-10	0.000312745	39.8853
rs28929474	C	T	C	T	-0.1763	0.0559033	0.9866	0.0059	0.1468	0.0385275	0.0188	7.11e-21	0.000695435	87.9405
rs555273273	C	T	C	T	0.1873	0.0232665	0.984	0.0034	0.6464	0.0506896	0.03115	1.88e-09	0.000855132	36.1543
rs5995385	T	C	T	C	0.02734	0.00563373	0.5347	0.6083	0.3513	0.00604478	0.004294	1.98e-10	0.000317869	40.539
rs72839066	A	G	A	G	-0.1163	-0.00584405	0.9694	0.9683	0.7289	0.0168416	0.01327	1.99e-18	0.000607468	76.81
rs7385804	C	A	C	A	-0.05785	-0.00843675	0.357	0.6912	0.1866	0.00638664	0.004417	3.75e-39	0.00134364	171.535
rs7775698	C	T	C	T	-0.0471	0.00128177	0.7576	0.1803	0.8674	0.00767527	0.004874	4.56e-22	0.000731925	93.3836
rs806970	C	T	C	T	0.05669	0.0261103	0.945	0.0399	0.08321	0.0150752	0.009471	2.22e-09	0.000283444	35.8279
rs8177252	C	A	C	A	-0.05473	0.00517247	0.6848	0.385	0.3938	0.00606385	0.00463	3.25e-32	0.00109478	139.73
rs855791	A	G	A	G	-0.1527	-0.00608836	0.3768	0.4475	0.3051	0.00593407	0.004498	2.09e-252	0.00895869	1152.5
rs9402686	G	A	G	A	-0.05435	-0.00394008	0.7844	0.1969	0.5951	0.00742012	0.005267	6.25e-25	0.000834495	106.481
Zinc
SNP	effect_allele.exposure	other_allele.exposure	effect_allele.outcome	other_allele.outcome	beta.exposure	beta.outcome	eaf.exposure	eaf.outcome	pval.outcome	se.outcome	se.exposure	pval.exposure	R2	Fstat
rs10484100	G	A	G	A	-0.209	-0.000325316	0.5	0.0693	0.9776	0.0116184	0.045	3.3e-06	0.00822508	21.5709
rs11763353	G	A	G	A	-0.192	-0.00210969	0.5	0.1184	0.8176	0.00913288	0.039	7e-07	0.00923219	24.2367
rs1532423	A	G	A	G	0.178	-0.0112637	0.5	0.4166	0.05981	0.00598499	0.026	6.4e-12	0.017701	46.8698
rs2120019	C	T	C	T	-0.287	-0.00534792	0.5	0.2693	0.4213	0.00665165	0.033	1.55e-18	0.0282583	75.6373
rs4333127	A	G	A	G	0.218	-0.0106027	0.5	0.1514	0.1978	0.00823187	0.047	3e-06	0.00820351	21.5138
rs7148590	A	G	A	G	-0.14	0.00399825	0.5	0.4308	0.5023	0.00595864	0.026	1.4e-07	0.0110244	28.9941
Copper
SNP	effect_allele.exposure	other_allele.exposure	effect_allele.outcome	other_allele.outcome	beta.exposure	beta.outcome	eaf.exposure	eaf.outcome	pval.outcome	se.outcome	se.exposure	pval.exposure	R2	Fstat
rs10014072	G	A	G	A	-0.164	0.00136033	0.5	0.72	0.8364	0.00657164	0.034	1e-06	0.00886588	23.2664
rs1175550	A	G	A	G	-0.198	-0.00098769	0.5	0.8074	0.8953	0.0074825	0.032	5e-10	0.0145059	38.2852
rs12153606	T	G	T	G	-0.159	0.0047588	0.5	0.8832	0.6045	0.00918687	0.034	2e-06	0.00833796	21.8694
rs12582659	C	T	C	T	1.262	-0.00204228	0.5	0.0378	0.8948	0.0154718	0.27	3e-06	0.00832949	21.847
rs2769264	G	T	G	T	0.313	0.00999268	0.5	0.3415	0.1083	0.00622209	0.034	3e-20	0.0315548	84.7483
rs3857536	T	C	T	C	-0.129	0.0021692	0.5	0.4537	0.7143	0.00592678	0.028	4e-06	0.00809456	21.2258
Selenium
SNP	effect_allele.exposure	other_allele.exposure	effect_allele.outcome	other_allele.outcome	beta.exposure	beta.outcome	eaf.exposure	eaf.outcome	pval.outcome	se.outcome	se.exposure	pval.exposure	R2	Fstat
rs7700970	T	C	T	C	0.265	-0.000645025	0.5	0.7627	0.9259	0.00693575	0.035	7.17e-13	0.0103621	57.3265
Carotene
SNP	effect_allele.exposure	other_allele.exposure	effect_allele.outcome	other_allele.outcome	beta.exposure	beta.outcome	eaf.exposure	eaf.outcome	pval.outcome	se.outcome	se.exposure	pval.exposure	R2	Fstat
rs10846742	A	G	A	G	-0.143552	-0.00866377	0.832123	0.289	0.1831	0.00650922	0.0208154	5.33265e-12	6.84629e-05	47.5608
rs9708919	T	C	T	C	0.246529	0.00150183	0.480938	0.6033	0.8037	0.00603145	0.0153225	3.02833e-58	0.000372521	258.867
Folate
SNP	effect_allele.exposure	other_allele.exposure	effect_allele.outcome	other_allele.outcome	beta.exposure	beta.outcome	eaf.exposure	eaf.outcome	pval.outcome	se.outcome	se.exposure	pval.exposure	R2	Fstat
rs1801133	G	A	G	A	0.096	0.000410299	0.668	0.3958	0.9456	0.0060338	0.01077	1e-28	0.00364707	79.4531
rs652197	C	T	C	T	0.069	0.00585776	0.179	0.8463	0.474	0.00818122	0.01109	2.5e-10	0.00178025	38.7111

## Sheet: Sup Table S7
Supplementary Table S7 : Harmonization results for exposure SNPs and Verma et al. (African) T1D outcome
Outcome: Verma, A (T1D)
African American or Afro-Caribbean
Vitamin C
SNP	effect_allele.exposure	other_allele.exposure	effect_allele.outcome	other_allele.outcome	beta.exposure	beta.outcome	eaf.exposure	eaf.outcome	pval.outcome	se.outcome	se.exposure	pval.exposure	R2	Fstat
rs10051765	T	C	T	C	-0.039	0.00450446	0.6585	0.5089	0.2785	0.0041554	0.0066	3.642e-09	0.000670831	34.9174
rs10136000	A	G	A	G	0.0404	-0.00558866	0.2825	0.6339	0.1949	0.00431224	0.0071	1.33e-08	0.000622069	32.3777
rs10758628	A	C	A	C	0.0304	-0.000289588	0.4567	0.5707	0.9448	0.00419693	0.0063	1.275e-06	0.00044744	23.2845
rs10995578	C	G	C	G	0.0296	0.00336708	0.4784	0.2178	0.5038	0.00503301	0.0062	1.905e-06	0.000437999	22.7929
rs11062357	T	C	T	C	0.0305	-0.00528487	0.5118	0.9138	0.4752	0.00740178	0.0063	1.457e-06	0.000450387	23.4379
rs11641245	C	G	C	G	0.042	0.00550098	0.848	0.9753	0.6813	0.0133844	0.0086	1.132e-06	0.000458317	23.8507
rs11641245	C	G	C	G	0.042	0.00170839	0.848	0.5151	0.6813	0.00415666	0.0086	1.132e-06	0.000458317	23.8507
rs1165189	A	C	A	C	-0.0378	-0.000324069	0.7469	0.6923	0.9426	0.00450096	0.0071	1.184e-07	0.00054462	28.3444
rs117885456	A	G	A	G	0.0781	-0.043776	0.0865	0.9866	0.01538	0.0180668	0.0116	1.696e-11	0.000870705	45.33
rs12610033	A	T	A	T	-0.0336	-0.00613522	0.2831	0.0681	0.4569	0.00824626	0.0073	4.858e-06	0.000407117	21.1852
rs13028225	T	C	T	C	0.1016	0.00868501	0.8569	0.9004	0.2106	0.00693691	0.0089	2.379e-30	0.0024991	130.319
rs174547	T	C	T	C	-0.0364	0.000170123	0.6721	0.9217	0.9824	0.00773287	0.0066	3.84e-08	0.000584419	30.4169
rs185137552	T	C	T	C	0.2368	-0.0383787	0.988	0.9995	0.6795	0.0929265	0.0392	1.581e-09	0.000732488	36.4915
rs2366388	A	G	A	G	0.0309	0.00383148	0.4908	0.8305	0.4891	0.00553683	0.0063	8.5e-07	0.000462273	24.0567
rs2559850	A	G	A	G	0.0583	0.000121416	0.5979	0.5617	0.9766	0.00418676	0.0064	6.303e-20	0.00159275	82.9807
rs2941484	T	C	T	C	0.0341	0.00462172	0.4514	0.2954	0.3101	0.00455342	0.0063	6.372e-08	0.000562919	29.2973
rs33972313	T	C	T	C	-0.3601	-0.00500161	0.0319	0.9313	0.5427	0.00821282	0.0179	4.61e-90	0.00772036	404.707
rs339969	A	C	A	C	-0.0302	0.00441391	0.6068	0.2566	0.3532	0.00475636	0.0063	1.864e-06	0.000441575	22.9791
rs4867910	T	C	T	C	-0.0314	0.00107578	0.657	0.35	0.8048	0.00435537	0.0068	3.454e-06	0.000409757	21.3227
rs542903	T	C	T	C	-0.0418	0.00377577	0.1429	0.3146	0.3986	0.00447367	0.0088	2.27e-06	0.000433573	22.5625
rs56738967	C	G	C	G	0.041	0.00490886	0.321	0.2749	0.2916	0.00465295	0.0067	7.617e-10	0.000719397	37.4471
rs6482188	A	C	A	C	-0.0347	0.00332776	0.3086	0.5824	0.4297	0.00421235	0.0068	2.825e-07	0.000500365	26.04
rs6693447	T	G	T	G	0.0393	-0.00197873	0.5509	0.7059	0.664	0.00455929	0.0064	6.248e-10	0.000724392	37.7073
rs676317	T	C	T	C	-0.0366	0.00778314	0.7264	0.8048	0.1376	0.00524117	0.0074	7.326e-07	0.000470065	24.4624
rs73035571	A	G	A	G	0.035	-0.00134967	0.7863	0.9307	0.8692	0.00817984	0.0076	4.142e-06	0.000407563	21.2084
rs73850547	A	G	A	G	0.0333	-0.00421652	0.7381	0.8996	0.5419	0.00691232	0.0071	2.846e-06	0.000422718	21.9974
rs7640441	A	C	A	C	0.0358	-0.00294448	0.2383	0.7952	0.5674	0.00514769	0.0074	1.194e-06	0.000449749	23.4047
rs7740812	A	G	A	G	-0.0384	-0.00102412	0.4057	0.9273	0.8981	0.0080009	0.0064	1.882e-09	0.000691616	36
rs7740812	A	G	A	G	-0.0384	-0.00259649	0.4057	0.9894	0.8981	0.0202851	0.0064	1.882e-09	0.000691616	36
rs78575870	T	C	T	C	0.0551	0.0266857	0.077	0.9853	0.122	0.0172611	0.0117	2.455e-06	0.000426196	22.1785
rs79234109	A	G	A	G	0.0453	-0.00506797	0.1617	0.9344	0.5461	0.00839068	0.0084	7.698e-08	0.000558802	29.0829
rs80246741	A	G	A	G	0.1511	-0.00612628	0.9897	0.9979	0.8929	0.0453799	0.0319	2.207e-06	0.000431145	22.4361
rs868822	T	G	T	G	-0.0329	-0.0137074	0.2648	0.7227	0.003136	0.0046403	0.0071	3.303e-06	0.000412628	21.4721
rs9895661	T	C	T	C	0.0625	0.00624139	0.817	0.4797	0.1334	0.00415815	0.0081	1.049e-14	0.00114329	59.5374
rs9915323	A	T	A	T	0.0321	-0.00573827	0.2967	0.3158	0.1993	0.00446905	0.0068	2.596e-06	0.000428222	22.284
Vitamin D
rs10741657	A	G	A	G	0.0308	-0.00722005	0.5	0.2656	0.1248	0.00470361	0.0022	2.046e-46	0.00285448	196
rs10745742	T	C	T	C	0.0165	-0.00116546	0.5	0.3644	0.7871	0.00431653	0.0022	1.876e-14	0.000812616	56.25
rs10888491	A	G	A	G	0.012	-0.000706403	0.5	0.7794	0.8875	0.00500995	0.0022	8.62e-08	0.000429208	29.7521
rs11195965	A	T	A	T	-0.0157	0.00212951	0.5	0.6972	0.6373	0.00452126	0.0032	6.309e-07	0.000339618	24.0713
rs11203339	T	C	T	C	-0.0104	-9.14196e-05	0.5	0.491	0.9824	0.00415544	0.0021	8.564e-07	0.000314324	24.5261
rs12507653	A	T	A	T	0.0118	0.00713352	0.5	0.7199	0.1231	0.00462615	0.0025	2.213e-06	0.000353796	22.2784
rs12785878	T	G	T	G	0.0363	0.00649062	0.5	0.7538	0.1782	0.00482215	0.0022	3.812e-62	0.00346382	272.25
rs17082722	T	C	T	C	-0.0703	0.0162547	0.5	0.9649	0.15	0.011288	0.0149	2.221e-06	0.000639761	22.2607
rs17216707	T	C	T	C	0.0263	-0.00165886	0.5	0.9349	0.8435	0.0084206	0.0027	8.141e-23	0.0013256	94.882
rs1809851	A	T	A	T	0.0104	0.000742639	0.5	0.6018	0.861	0.00424365	0.0023	4.864e-06	0.000299593	20.4461
rs204286	A	T	A	T	0.01	0.00118993	0.5	0.4354	0.7767	0.00418988	0.0022	4.693e-06	0.000298078	20.6612
rs2597193	A	G	A	G	0.0187	0.00169305	0.5	0.5428	0.685	0.00417007	0.0022	6.263e-17	0.000972917	72.25
rs3755967	T	C	T	C	-0.0892	0.000751557	0.5	0.9091	0.9174	0.00722651	0.0023	0	0.0188639	1504.09
rs4821976	A	G	A	G	0.01	-1.28409e-05	0.5	0.3798	0.9976	0.00428029	0.0021	2.74e-06	0.000339606	22.6757
rs6780224	T	C	T	C	-0.0105	0.0051798	0.5	0.3862	0.2246	0.00426672	0.0023	4.461e-06	0.000303979	20.8412
rs6982502	T	C	T	C	-0.0094	0.0115712	0.5	0.1596	0.04131	0.00567217	0.002	4.043e-06	0.000301867	22.09
rs7011866	T	G	T	C	-0.0404	0.0148698	0.5	0.991	0.4988	0.0219967	0.0084	1.352e-06	0.000397555	23.1315
rs7011866	T	G	T	C	-0.0404	0.0340884	0.5	0.9983	0.4988	0.0504267	0.0084	1.352e-06	0.000397555	23.1315
rs7675387	T	G	T	G	0.0181	0.0124471	0.5	0.8363	0.0266	0.00561438	0.0023	4.181e-15	0.000990304	61.9301
rs7781168	A	G	A	G	0.0096	0.00428981	0.5	0.5157	0.302	0.00415679	0.002	2.952e-06	0.000301481	23.04
rs793000	A	G	A	G	0.0099	0.00363946	0.5	0.4764	0.3814	0.00415939	0.0022	4.903e-06	0.000295236	20.25
rs8018720	C	G	C	G	-0.0168	-0.00158942	0.5	0.1432	0.7889	0.00593069	0.0029	4.716e-09	0.000492331	33.56
rs904856	A	G	A	G	0.0228	0.0113512	0.5	0.907	0.1126	0.00715264	0.0045	4.121e-07	0.000338979	25.6711
rs914787	T	C	T	C	0.0105	0.00657286	0.5	0.8776	0.2998	0.00633834	0.0022	1.248e-06	0.000345647	22.7789
Retinol (vitamin a)
rs1667226	T	A	T	A	0.101271	0.00172804	0.520114	0.5971	0.6832	0.00423539	0.0154605	5.7425e-11	6.17635e-05	42.9065
rs1883711	C	G	C	G	-0.27778	-0.0384655	0.029437	0.0054	0.1747	0.028346	0.0454347	9.72745e-10	5.3807e-05	37.3789
Vitamin K (1st model)
SNP	effect_allele.exposure	other_allele.exposure	effect_allele.outcome	other_allele.outcome	beta.exposure	beta.outcome	eaf.exposure	eaf.outcome	pval.outcome	se.outcome	se.exposure	pval.exposure	R2	Fstat
rs2108622	T	C	T	C	0.16	0.000421539	0.3	0.9032	0.9525	0.00702565	0.032	8.78e-07	0.0115687	25
rs2192574	C	T	C	T	0.28	0.00153504	0.11	0.90565	0.8286	0.00710665	0.058	1.82e-06	0.0107931	23.3056
rs4645543	T	C	T	C	-0.42	0.000208034	0.04	0.9539	0.9834	0.00990637	0.079	2e-07	0.0130597	28.2647
rs4852146	C	T	C	T	0.18	-0.00684726	0.33	0.7024	0.1318	0.00454363	0.037	2.08e-06	0.0109586	23.6669
rs964184	G	C	G	C	0.23	0.00106879	0.15	0.2058	0.8355	0.00513841	0.042	5.91e-08	0.0138453	29.9887
(2nd model)
SNP	effect_allele.exposure	other_allele.exposure	effect_allele.outcome	other_allele.outcome	beta.exposure	beta.outcome	eaf.exposure	eaf.outcome	pval.outcome	se.outcome	se.exposure	pval.exposure	R2	Fstat
rs12609820	C	T	C	T	0.16	0.00380816	0.31	0.1715	0.4898	0.00551109	0.03	3.06e-07	0.0131417	28.4444
rs2108622	T	C	T	C	0.16	0.000421539	0.3	0.9032	0.9525	0.00702565	0.031	2.9e-07	0.0123178	26.6389
rs2192574	C	T	C	T	0.28	0.00153504	0.11	0.90565	0.8286	0.00710665	0.057	1.49e-06	0.0111709	24.1305
rs4122275	A	G	A	G	-0.81	0.0023632	0.02	0.6597	0.5897	0.00438441	0.16	4.31e-07	0.0118563	25.6289
rs4852146	C	T	C	T	0.19	-0.00684726	0.33	0.7024	0.1318	0.00454363	0.035	1.42e-07	0.0136088	29.4694
rs964184	G	C	G	C	0.14	0.00106879	0.15	0.2058	0.8355	0.00513841	0.042	5.91e-08	0.00517491	11.1111
(3rd model)
SNP	effect_allele.exposure	other_allele.exposure	effect_allele.outcome	other_allele.outcome	beta.exposure	beta.outcome	eaf.exposure	eaf.outcome	pval.outcome	se.outcome	se.exposure	pval.exposure	R2	Fstat
rs2108622	T	C	T	C	0.16	0.000421539	0.3	0.9032	0.9525	0.00702565	0.032	9.68e-07	0.0115687	25
rs2192574	C	T	C	T	0.29	0.00153504	0.11	0.90565	0.8286	0.00710665	0.058	8.23e-07	0.0115687	25
rs4122275	A	G	A	G	-0.78	0.0023632	0.02	0.6597	0.5897	0.00438441	0.17	3.9e-06	0.00975957	21.0519
rs4852146	C	T	C	T	0.18	-0.00684726	0.33	0.7024	0.1318	0.00454363	0.038	3.23e-06	0.0103953	22.4377
Vitamin B12
rs1131603	C	T	C	T	0.22	-0.018866	0.06	0.0082	0.4129	0.0230354	0.015	4.9e-49	0.00469797	215.111
rs1141321	C	T	C	T	0.07	0.00665228	0.63	0.2034	0.1975	0.00516081	0.007	3.6e-26	0.00218953	100
rs1801222	G	A	G	A	0.12	-0.00766565	0.59	0.8043	0.1431	0.0052361	0.007	3.3e-75	0.00640704	293.878
rs2270655	G	C	G	C	0.1	-0.00528705	0.94	0.9567	0.6046	0.0102067	0.015	2.2e-13	0.000974265	44.4444
rs2336573	T	C	T	C	0.31	0.0113739	0.03	0.6958	0.01176	0.00451526	0.019	8.4e-59	0.00580736	266.205
rs34324219	C	A	C	A	0.23	0.00733546	0.88	0.0654	0.3825	0.00840259	0.011	1.1e-111	0.00950182	437.19
rs3742801	T	C	T	C	0.05	0.00349332	0.29	0.8135	0.5122	0.00533332	0.007	1.7e-13	0.00111838	51.0204
rs41281112	C	T	C	T	0.18	0.00111583	0.95	0.0053	0.9687	0.028611	0.015	8.9e-35	0.00314974	144
rs602662	A	G	A	G	0.17	0.00528501	0.6	0.4958	0.2033	0.00415488	0.007	2.4e-139	0.0127784	589.796
Vitamin B6
rs4654748	C	T	C	T	1.45	-0.0116474	0.5	0.1237	0.06482	0.00630955	0.281	8e-18	0.00899981	26.6271
Alpha-tocopherol (vitamin E)
SNP	effect_allele.exposure	other_allele.exposure	effect_allele.outcome	other_allele.outcome	beta.exposure	beta.outcome	eaf.exposure	eaf.outcome	pval.outcome	se.outcome	se.exposure	pval.exposure	R2	Fstat
rs964184	G	C	G	C	0.04	0.00106879	0.15	0.2058	0.8355	0.00513841	0.01	8e-12	0.00423168	16
Gamma and beta-tocopherol
SNP	effect_allele.exposure	other_allele.exposure	effect_allele.outcome	other_allele.outcome	beta.exposure	beta.outcome	eaf.exposure	eaf.outcome	pval.outcome	se.outcome	se.exposure	pval.exposure	R2	Fstat
rs11705639	A	C	T	C	0.125781	-0.00521573	0.1685	0.9107	0.4742	0.00728454	0.0138	5e-20	0.0143751	83.0748
rs62508088	T	C	T	C	0.164877	0.015711	0.0992	0.9718	0.2106	0.0125487	0.0179	1e-21	0.0146764	84.8422
Magnesium
SNP	effect_allele.exposure	other_allele.exposure	effect_allele.outcome	other_allele.outcome	beta.exposure	beta.outcome	eaf.exposure	eaf.outcome	pval.outcome	se.outcome	se.exposure	pval.exposure	R2	Fstat
rs10043693	A	G	A	G	0.03589	0.000550303	0.6921	0.8597	0.927	0.00598155	0.004433	5.629e-16	0.000450077	65.5468
rs1035283	G	A	G	A	-0.06605	-0.0106213	0.9368	0.1631	0.05883	0.00562271	0.00826	1.274e-15	0.000439062	63.9419
rs10747045	T	G	T	G	-0.02741	0.00751379	0.6696	0.8829	0.2447	0.0064607	0.004336	2.573e-10	0.000274443	39.9613
rs10952168	G	A	G	A	0.02429	0.000958297	0.4401	0.6192	0.8231	0.00427811	0.004443	4.57e-08	0.000205279	29.8884
rs10974444	G	C	G	C	0.02687	0.00618926	0.6607	0.8789	0.331	0.00636756	0.004233	2.192e-10	0.000276726	40.2939
rs11234579	C	T	C	T	-0.02714	0.00750053	0.6373	0.0867	0.3095	0.00738241	0.004453	1.095e-09	0.000255114	37.1462
rs112510641	G	A	G	A	0.03035	0.0004409	0.6104	0.1371	0.9415	0.00603973	0.00418	3.863e-13	0.000362025	52.7187
rs113174770	T	G	T	G	0.04893	-0.0182749	0.9334	0.9728	0.1524	0.0127707	0.008128	1.737e-09	0.000248889	36.2396
rs115478735	A	T	A	T	-0.04194	-0.00568827	0.8064	0.9582	0.5836	0.0103801	0.00508	1.516e-16	0.000468012	68.16
rs11614506	T	C	T	C	0.03278	0.0147475	0.7819	0.956	0.1453	0.0101288	0.004892	2.086e-11	0.000308349	44.8999
rs11694498	T	A	T	A	-0.04061	0.00515104	0.6086	0.6389	0.2336	0.00432497	0.004166	1.877e-22	0.000652342	95.0227
rs117672478	C	A	C	A	-0.08527	-0.0407347	0.9763	0.0041	0.2103	0.0325097	0.01506	1.51e-08	0.00022018	32.0585
rs12203597	G	A	G	A	-0.03104	-0.00201936	0.3435	0.2044	0.6954	0.00515144	0.004361	1.101e-12	0.000347897	50.6607
rs12230212	T	A	T	A	0.1637	0.0562593	0.989	0.9964	0.1049	0.0346851	0.02743	2.392e-09	0.000244608	35.616
rs1229984	T	C	T	C	0.07801	-0.0231651	0.03517	0.01096	0.2456	0.0199527	0.01116	2.785e-12	0.00033555	48.8621
rs12464156	T	C	T	C	-0.02627	-0.00131086	0.5962	0.7145	0.7754	0.00459952	0.004107	1.58e-10	0.000280983	40.9139
rs1273884	G	A	G	A	0.04993	0.00185305	0.5595	0.4975	0.6558	0.00415481	0.004091	2.87e-34	0.00102224	148.958
rs12743084	C	G	C	G	-0.08845	0.00551935	0.4615	0.3521	0.2045	0.00434937	0.004065	5.965e-105	0.00324187	473.45
rs12918968	A	C	A	C	-0.03944	0.00380804	0.5741	0.2879	0.4063	0.004588	0.004172	3.251e-21	0.00061355	89.3687
rs13143189	G	A	G	A	0.02938	0.00345322	0.5727	0.2177	0.4926	0.00503384	0.004194	2.474e-12	0.000337001	49.0735
rs13146355	G	A	G	A	-0.06525	0.00342554	0.5558	0.1399	0.5674	0.0059887	0.004024	3.912e-59	0.00180299	262.933
rs13170671	C	T	C	T	0.02378	-0.00477185	0.5502	0.2066	0.3522	0.00513102	0.004199	1.475e-08	0.000220276	32.0724
rs13193692	G	T	G	T	-0.03149	0.00218168	0.7824	0.0689	0.7902	0.00820179	0.005055	4.691e-10	0.000266513	38.8064
rs142601087	T	C	T	C	0.02922	-0.0039561	0.806	0.6522	0.3645	0.00436174	0.005168	1.573e-08	0.000219559	31.968
rs143135527	C	T	C	T	0.08315	0.00550372	0.9719	0.0049	0.853	0.0297499	0.01462	1.278e-08	0.000222159	32.3467
rs17794420	G	A	G	A	0.02859	-0.00470385	0.5174	0.1609	0.4053	0.00565367	0.004373	6.186e-11	0.000293544	42.7434
rs17832417	A	T	A	T	0.03899	-0.00160136	0.6265	0.7203	0.7292	0.00462821	0.004404	8.472e-19	0.000538157	78.3812
rs1890185	A	G	A	G	-0.02732	-0.00440163	0.5875	0.6246	0.3049	0.00429009	0.004063	1.745e-11	0.000310502	45.2135
rs219782	A	G	A	G	-0.06371	-0.00649813	0.7483	0.6372	0.1325	0.00432057	0.004632	4.745e-43	0.00129791	189.181
rs2439722	T	C	T	C	-0.02569	0.000250239	0.528	0.5436	0.9524	0.00417065	0.00424	1.363e-09	0.000252126	36.711
rs250383	A	T	A	T	0.05615	0.00606921	0.8149	0.5445	0.1457	0.00417128	0.005266	1.529e-26	0.000780423	113.694
rs2510467	A	G	A	G	0.03135	0.00641154	0.4299	0.2059	0.2122	0.00513745	0.004437	1.588e-12	0.00034283	49.9225
rs2542713	A	C	A	C	0.02645	0.00396554	0.4504	0.4845	0.34	0.00415675	0.004186	2.642e-10	0.000274198	39.9257
rs2731238	G	A	G	A	0.05395	0.00518522	0.2993	0.4652	0.213	0.00416484	0.004601	9.559e-32	0.000943625	137.492
rs2731238	G	T	T	C	-0.1227	-0.00518522	0.9493	0.5348	0.213	0.00416484	0.009953	6.53e-35	0.00104294	151.978
rs2731238	G	A	G	A	0.05395	0.0125561	0.2993	0.0444	0.213	0.0100852	0.004601	9.559e-32	0.000943625	137.492
rs2731238	G	T	T	C	-0.1227	-0.0125561	0.9493	0.9556	0.213	0.0100852	0.009953	6.53e-35	0.00104294	151.978
rs2818759	G	T	G	T	0.03013	-0.00452699	0.344	0.864	0.455	0.00606023	0.00441	8.385e-12	0.000320563	46.679
rs28441180	G	A	G	A	0.02463	-0.00108594	0.491	0.5672	0.796	0.0041928	0.004398	2.153e-08	0.000215405	31.3631
rs303968	T	C	T	C	-0.03532	-0.000253521	0.6028	0.5126	0.951	0.00415608	0.004198	3.981e-17	0.000486045	70.7875
rs34872471	T	C	T	C	0.04058	-0.049603	0.7066	0.6609	1.169e-29	0.00438576	0.004434	5.557e-20	0.000575061	83.7592
rs35249105	A	G	A	G	-0.04637	0.00991794	0.538	0.7494	0.03856	0.00479359	0.004121	2.254e-29	0.000869005	126.61
rs35347302	G	A	G	A	-0.02671	-0.00373949	0.7702	0.1649	0.5042	0.00559804	0.004774	2.204e-08	0.000214991	31.3028
rs35465213	G	A	G	A	-0.1494	0.0304795	0.9477	0.0119	0.1117	0.0191574	0.009452	2.853e-56	0.00171333	249.835
rs35934	G	T	G	T	-0.05568	-0.00407934	0.1741	0.8542	0.4886	0.0058865	0.005631	4.708e-23	0.000671223	97.7749
rs3732215	G	C	G	C	-0.02364	-0.000866831	0.4801	0.1575	0.8791	0.00570284	0.003994	3.261e-09	0.000240605	35.0331
rs3783297	T	C	T	C	0.02579	-0.00031744	0.6433	0.3327	0.9427	0.00440889	0.004293	1.885e-09	0.000247859	36.0895
rs3824347	A	G	A	G	0.05695	0.00155003	0.5864	0.7407	0.7436	0.00474017	0.004257	8.349e-41	0.00122794	178.97
rs3848132	T	A	T	A	-0.04543	0.00197618	0.723	0.8292	0.7206	0.00552004	0.004775	1.82e-21	0.000621441	90.5188
rs3925584	T	C	T	C	0.07105	0.00606397	0.5475	0.8787	0.3406	0.00636303	0.00402	6.725e-70	0.00214129	312.375
rs4077450	G	T	G	T	-0.03324	-0.000300777	0.2184	0.6275	0.944	0.00429681	0.005478	1.305e-09	0.000252871	36.8195
rs425135	A	C	A	C	-0.03465	-0.00998739	0.1466	0.3447	0.02233	0.00437085	0.005797	2.266e-09	0.000245372	35.7273
rs4962402	T	G	T	G	-0.03358	0.00334819	0.2763	0.3155	0.4537	0.00447022	0.004637	4.426e-13	0.000360132	52.443
rs544934737	T	C	T	C	0.02519	0.000781435	0.5678	0.3964	0.8541	0.00424693	0.004601	4.357e-08	0.00020587	29.9745
rs560609863	T	G	T	G	-0.05315	-0.00183254	0.8518	0.7292	0.6952	0.00467486	0.009142	6.123e-09	0.000232142	33.8006
rs58447148	A	G	A	G	0.04638	-0.000459665	0.9139	0.8254	0.9329	0.0054722	0.007637	1.262e-09	0.000253301	36.8821
rs58560619	T	C	T	C	0.02335	0.00275692	0.4936	0.7622	0.5722	0.0048795	0.004079	1.043e-08	0.000225061	32.7692
rs592859	C	G	C	G	0.03162	0.00562027	0.1578	0.2004	0.2786	0.00518954	0.005773	4.312e-08	0.000206045	30
rs59359435	T	C	T	C	0.06372	0.00549734	0.9553	0.9583	0.5969	0.010392	0.01039	8.554e-10	0.000258309	37.6115
rs59685687	T	A	T	A	0.02874	0.000456799	0.7714	0.6749	0.9181	0.00443494	0.005196	3.164e-08	0.000210124	30.5939
rs6003469	A	C	A	C	0.04485	0.00134493	0.6924	0.9103	0.8533	0.00726989	0.004437	5.105e-24	0.000701411	102.175
rs606970	A	G	A	G	-0.02401	-0.00155287	0.5289	0.6076	0.7152	0.00425444	0.00432	2.741e-08	0.000212156	30.8899
rs62136373	C	T	C	T	0.03313	0.0019982	0.8549	0.1443	0.7357	0.00591183	0.006058	4.511e-08	0.000205412	29.9078
rs623297	C	T	C	T	0.02897	-0.00557487	0.7303	0.1095	0.4019	0.00665259	0.004862	2.562e-09	0.000243833	35.5032
rs636264	G	A	G	A	-0.03387	0.00806281	0.2082	0.871	0.1933	0.0061974	0.005236	9.925e-11	0.000287367	41.8438
rs658903	T	A	T	A	-0.03979	-0.00282178	0.855	0.9366	0.7406	0.008525	0.006028	4.074e-11	0.000299228	43.5714
rs6667005	T	C	T	C	0.02947	3.83733e-05	0.7844	0.3877	0.9929	0.0042637	0.004962	2.859e-09	0.000242255	35.2734
rs6936263	G	C	G	C	-0.02746	0.000566649	0.2853	0.2693	0.9039	0.00468305	0.004564	1.777e-09	0.000248618	36.2001
rs6936263	G	C	G	C	-0.02746	-0.000585175	0.2853	0.2441	0.9039	0.00483616	0.004564	1.777e-09	0.000248618	36.2001
rs7039	C	G	C	G	0.03185	0.00527682	0.479	0.3274	0.2331	0.00442686	0.004072	5.261e-15	0.000420099	61.1791
rs7077696	A	G	A	G	0.02798	0.00779028	0.7797	0.8087	0.1403	0.00528155	0.00501	2.335e-08	0.000214219	31.1903
rs711819	T	C	T	C	-0.03593	0.00794679	0.2421	0.08088	0.2968	0.00761917	0.004965	4.611e-13	0.000359626	52.3692
rs7221296	A	G	A	G	-0.04431	-0.00625698	0.8126	0.4188	0.1372	0.00421062	0.005215	1.937e-17	0.000495691	72.193
rs7241576	A	G	A	G	0.02973	-0.00177746	0.6835	0.8458	0.7572	0.00575228	0.004521	4.816e-11	0.000296977	43.2435
rs72848405	T	C	T	C	0.02757	0.00703625	0.8042	0.8665	0.2492	0.00610786	0.005049	4.737e-08	0.000204788	29.8169
rs7374260	T	C	T	C	0.02461	0.00511177	0.5278	0.458	0.2203	0.00416947	0.003992	7.037e-10	0.000261012	38.0051
rs73949333	A	G	A	G	0.03287	0.0011733	0.776	0.4734	0.7778	0.00416065	0.005211	2.84e-10	0.000273256	39.7885
rs7416991	T	G	A	G	-0.05192	-0.000708592	0.6967	0.4599	0.8653	0.00416819	0.004371	1.514e-32	0.000968318	141.094
rs7416991	T	C	T	C	0.05162	-0.000708592	0.3162	0.4599	0.8653	0.00416819	0.004405	1.038e-31	0.000942466	137.323
rs7416991	T	G	A	G	-0.05192	-0.000770354	0.6967	0.6996	0.8653	0.00453149	0.004371	1.514e-32	0.000968318	141.094
rs7416991	T	C	T	C	0.05162	-0.000770354	0.3162	0.6996	0.8653	0.00453149	0.004405	1.038e-31	0.000942466	137.323
rs7742789	C	T	C	T	0.05486	-0.000970102	0.6933	0.6675	0.8258	0.00440956	0.004413	1.762e-35	0.00106051	154.541
rs77759957	A	G	A	G	0.0746	-0.021657	0.9728	0.9834	0.1829	0.016259	0.01319	1.541e-08	0.000219697	31.9881
rs7797740	A	G	A	G	-0.03551	0.00795822	0.1499	0.06916	0.3311	0.00818747	0.006093	5.607e-09	0.000233275	33.9656
rs78433554	C	A	C	A	0.1049	-0.00220287	0.986	0.0026	0.9567	0.0407939	0.0192	4.689e-08	0.000205017	29.8503
rs7850067	A	G	A	G	0.04308	-0.000453917	0.485	0.601	0.9149	0.00424221	0.004081	4.786e-26	0.000764922	111.434
rs7867868	C	T	C	T	-0.04157	-0.00237098	0.6695	0.2512	0.6209	0.00478986	0.004504	2.687e-20	0.000584844	85.185
rs7894336	C	T	C	T	0.06273	0.0056037	0.4679	0.4833	0.1778	0.00415705	0.004011	3.995e-55	0.00167744	244.594
rs7946549	T	A	T	A	0.04303	0.00363374	0.5441	0.6692	0.4105	0.00441524	0.004036	1.521e-26	0.000780248	113.669
rs8068318	C	T	C	T	-0.08407	0.00385263	0.3015	0.2848	0.4024	0.0046029	0.004691	8.013e-72	0.00220153	321.182
rs9897596	T	C	T	C	-0.02319	-0.00544021	0.4911	0.3463	0.2126	0.00436614	0.004061	1.127e-08	0.000223959	32.6089
Potassium
SNP	effect_allele.exposure	other_allele.exposure	effect_allele.outcome	other_allele.outcome	beta.exposure	beta.outcome	eaf.exposure	eaf.outcome	pval.outcome	se.outcome	se.exposure	pval.exposure	R2	Fstat
rs10032927	A	T	A	T	0.01561	0.00610358	0.5837	0.5454	0.1435	0.00417196	0.002494	4.01e-10	6.48821e-05	39.1754
rs10046175	C	A	C	A	0.03717	0.000408611	0.9659	0.1594	0.9426	0.00567515	0.006432	7.72e-09	5.58951e-05	33.3959
rs10086982	G	A	G	A	-0.02034	0.00156911	0.7603	0.1797	0.7717	0.00541073	0.003195	2.01e-10	6.71229e-05	40.5285
rs10227075	T	C	T	C	-0.06498	-0.0128649	0.9796	0.9051	0.06951	0.00708808	0.00832	6.01e-15	0.000102088	60.9976
rs10264133	C	T	C	T	-0.05002	-0.00608275	0.9737	0.1222	0.3378	0.0063428	0.007193	3.67e-12	8.09351e-05	48.3579
rs10265221	T	C	T	C	-0.03723	-0.00973298	0.7481	0.8324	0.08011	0.0055617	0.002886	5.03e-38	0.000275558	166.415
rs10270510	G	C	G	C	-0.06498	0.0128649	0.9796	0.9051	0.06951	0.00708808	0.00832	6.01e-15	0.000102088	60.9976
rs10279895	A	G	A	G	-0.06565	-0.0129593	0.9797	0.9056	0.06819	0.00710487	0.008331	3.44e-15	0.000103929	62.0977
rs10502917	T	C	T	C	-0.02136	-0.00222719	0.3194	0.4927	0.5918	0.0041552	0.002766	1.2e-14	9.87632e-05	59.6346
rs10748853	T	C	T	C	-0.03616	-0.00237267	0.1179	0.3425	0.5878	0.00437762	0.003902	2.01e-20	0.00014222	85.8781
rs1076485	C	T	C	T	0.02448	0.00379682	0.815	0.3309	0.3896	0.0044149	0.00308	2.01e-15	0.00010462	63.1715
rs10811662	G	A	G	A	0.01906	0.0143747	0.8401	0.1115	0.02937	0.00659996	0.003305	8.2e-09	5.50832e-05	33.2585
rs11124938	C	A	C	A	-0.02548	0.00468432	0.7812	0.1522	0.4181	0.00578311	0.002987	1.57e-17	0.000120508	72.766
rs111375249	G	T	G	T	-0.05498	-0.00123635	0.9749	0.1138	0.8498	0.00654153	0.007261	3.84e-14	9.59577e-05	57.3346
rs111607733	C	A	C	A	-0.05535	-0.00186239	0.9726	0.1255	0.7665	0.00627068	0.006865	7.85e-16	0.000108796	65.0061
rs111724190	T	C	T	C	-0.03147	0.00289688	0.9503	0.7653	0.5545	0.00490166	0.005554	1.49e-08	5.37358e-05	32.1057
rs111972532	T	C	T	C	0.03879	-0.00279178	0.8139	0.8332	0.6161	0.00557241	0.003086	3.39e-36	0.000261622	157.997
rs11217192	T	G	T	G	-0.01709	0.00182763	0.7648	0.7937	0.7218	0.00513379	0.002949	7.04e-09	5.56225e-05	33.5842
rs11245343	T	C	T	C	-0.02401	0.00248092	0.7283	0.8779	0.6958	0.00634506	0.002872	6.53e-17	0.000115746	69.8901
rs11264363	G	C	G	C	0.0252	0.0122991	0.4285	0.2191	0.01432	0.00502211	0.002659	2.78e-21	0.000148744	89.8182
rs112734474	T	G	T	G	-0.07519	0.00297675	0.9782	0.9015	0.6695	0.00697132	0.008227	6.7e-20	0.000139792	83.529
rs114048605	C	T	C	T	-0.1319	-0.00663581	0.9894	0.0149	0.6984	0.0171468	0.02131	6.28e-10	0.000217705	38.3109
rs114323080	G	A	G	A	-0.1018	-0.010188	0.9864	0.0192	0.5012	0.0151382	0.01812	1.99e-08	0.000179367	31.5631
rs115080005	C	T	C	T	0.03996	-0.00133478	0.9722	0.1313	0.8283	0.00615105	0.00691	7.55e-09	5.59726e-05	33.4422
rs115223381	T	C	T	C	-0.1006	-0.00599474	0.9865	0.9808	0.6923	0.0151382	0.01814	3.03e-08	0.000174778	30.7554
rs11563587	T	A	T	A	-0.05898	0.0076615	0.9824	0.9178	0.3111	0.00756318	0.00864	9.02e-12	7.79926e-05	46.5996
rs11563956	C	T	C	T	-0.03679	0.00132287	0.9677	0.1478	0.8211	0.0058534	0.006511	1.64e-08	5.34375e-05	31.9274
rs11563967	A	G	A	G	-0.03819	-0.00179931	0.9514	0.7762	0.7178	0.00498424	0.005682	1.85e-11	7.56082e-05	45.1749
rs11563979	G	A	G	A	-0.04055	-0.000407405	0.9527	0.2182	0.9351	0.00502969	0.00576	1.98e-12	8.2948e-05	49.5606
rs11563980	C	T	C	T	-0.03382	-0.00203994	0.9393	0.2514	0.6699	0.0047886	0.005234	1.07e-10	6.98802e-05	41.7522
rs11563986	T	C	T	C	-0.04416	0.00314107	0.9695	0.8585	0.5985	0.00596029	0.006736	5.74e-11	7.19329e-05	42.9788
rs11563990	C	T	C	T	-0.03834	0.000412161	0.9635	0.167	0.9408	0.00556975	0.006325	1.38e-09	6.14981e-05	36.7437
rs11564010	G	C	G	C	-0.06314	0.0129428	0.9796	0.9051	0.06784	0.00708808	0.008287	2.66e-14	9.71577e-05	58.0516
rs11564019	G	A	G	A	-0.06503	-0.0128476	0.9796	0.0946	0.0703	0.00709814	0.008322	5.79e-15	0.000102196	61.0621
rs11564024	T	G	T	G	-0.0652	-0.0128306	0.9299	0.9012	0.06534	0.00696179	0.008369	6.98e-15	0.000344857	60.6943
rs11564025	T	G	T	G	-0.06489	-0.0127596	0.9795	0.905	0.07174	0.00708474	0.008315	6.31e-15	0.000101928	60.9019
rs11564194	C	T	C	T	-0.02113	0.00579313	0.8063	0.1157	0.3726	0.00649454	0.003081	7.27e-12	7.78972e-05	47.0344
rs116232574	A	G	A	G	-0.1002	-0.0096695	0.9863	0.9806	0.5211	0.0150615	0.01806	2.96e-08	0.00017493	30.7822
rs116355131	C	A	C	A	0.06558	-0.00470299	0.9709	0.0414	0.6521	0.0104279	0.01191	3.76e-08	0.0001723	30.3193
rs11711982	T	C	T	C	0.0239	0.0183043	0.883	0.9458	0.04599	0.00917507	0.003863	6.33e-10	6.33956e-05	38.2777
rs11743019	A	G	A	G	-0.02052	-0.0102629	0.7361	0.9343	0.221	0.0083847	0.002981	6.04e-12	7.8476e-05	47.3839
rs11822294	C	T	C	T	-0.01797	-0.00820123	0.8251	0.2125	0.1064	0.00507816	0.003169	1.47e-08	5.3256e-05	32.1552
rs11970777	C	T	C	T	-0.03918	-0.00547078	0.9638	0.1699	0.3229	0.00553162	0.006303	5.25e-10	6.39951e-05	38.6397
rs11974568	T	C	T	C	-0.03409	-0.00937338	0.9488	0.7622	0.05477	0.00487943	0.005567	9.44e-10	6.21047e-05	37.4983
rs11983963	T	A	T	A	-0.04007	0.00424672	0.9647	0.8338	0.4467	0.00558044	0.00636	3.08e-10	6.57409e-05	39.694
rs1214759	A	G	A	G	-0.01681	0.000919772	0.4192	0.6831	0.8371	0.00446491	0.002573	6.59e-11	7.06912e-05	42.6831
rs12378991	G	A	G	A	-0.03902	0.017824	0.9411	0.0165	0.2746	0.0163074	0.005503	1.39e-12	8.32682e-05	50.2777
rs12509595	T	C	T	C	0.03557	-0.00333358	0.7552	0.9148	0.6538	0.00744103	0.002892	9.95e-35	0.000250497	151.276
rs12549572	T	C	T	C	0.02422	0.0019679	0.6728	0.4105	0.6415	0.00422296	0.002648	6.11e-20	0.000138545	83.6589
rs1273886	A	G	A	G	0.02013	0.017588	0.6749	0.9203	0.02184	0.00767031	0.002776	4.3e-13	8.70865e-05	52.5834
rs1275979	T	C	T	C	-0.03297	-0.000182008	0.4719	0.7849	0.9712	0.00505579	0.002568	1.09e-37	0.000272941	164.834
rs12766550	C	G	C	G	0.02881	0.0296715	0.9417	0.96	0.005125	0.0106007	0.005162	2.44e-08	5.15903e-05	31.1495
rs12803281	C	T	C	T	-0.01661	-0.00264696	0.5864	0.2645	0.5742	0.0047099	0.002465	1.66e-11	7.51991e-05	45.4052
rs12940197	G	T	G	T	-0.02288	0.000168223	0.4361	0.2285	0.9727	0.00494772	0.002976	1.55e-14	9.78912e-05	59.108
rs12959198	T	C	T	C	-0.02103	-0.00247013	0.7725	0.6878	0.5816	0.004483	0.002958	1.22e-12	8.37116e-05	50.5455
rs12975656	G	A	G	A	0.02031	-0.000180989	0.5826	0.1269	0.9766	0.00624099	0.0027	5.53e-14	9.37112e-05	56.5838
rs13042148	C	T	C	T	-0.02296	-0.00532653	0.8834	0.028	0.6721	0.0125923	0.004082	1.91e-08	5.2398e-05	31.6372
rs13072118	C	T	C	T	0.0161	-0.00133923	0.4291	0.2317	0.7855	0.00492366	0.002608	6.93e-10	6.31174e-05	38.1098
rs13072590	G	A	G	A	0.01745	0.00162057	0.786	0.0551	0.8588	0.00910432	0.003135	2.69e-08	5.13137e-05	30.9825
rs13333693	A	G	A	G	0.02753	-0.00469674	0.7554	0.7137	0.3068	0.00459564	0.00284	3.46e-22	0.000155614	93.9671
rs1336173	T	A	T	A	0.04684	0.00633156	0.9711	0.8676	0.3016	0.0061293	0.007667	1.03e-09	6.24684e-05	37.3235
rs138278364	C	A	C	A	-0.0861	-0.0251133	0.981	0.0273	0.04879	0.0127479	0.01445	2.63e-09	0.000201755	35.5035
rs138304526	T	C	T	C	0.1353	0.0334607	0.9882	0.9834	0.03957	0.0162588	0.02115	1.63e-10	0.000232549	40.9237
rs138404919	C	T	C	T	-0.1012	-0.00998648	0.9865	0.0191	0.5108	0.015177	0.0181	2.29e-08	0.000177651	31.2611
rs138531692	G	A	G	A	-0.0861	-0.0251133	0.981	0.0273	0.04879	0.0127479	0.01445	2.63e-09	0.000201755	35.5035
rs139145497	T	C	T	C	-0.086	-0.0244813	0.9811	0.9728	0.05526	0.0127707	0.01441	2.46e-09	0.000202405	35.618
rs139316656	G	A	G	A	-0.0861	-0.0251133	0.981	0.0273	0.04879	0.0127479	0.01445	2.63e-09	0.000201755	35.5035
rs139777921	T	A	T	A	-0.08715	0.0224186	0.9828	0.9753	0.09395	0.0133842	0.01523	1.09e-08	0.000186078	32.7442
rs140318611	G	A	G	A	-0.08728	-0.0226909	0.9829	0.0246	0.09064	0.0134107	0.01523	1.03e-08	0.000186633	32.842
rs140501563	G	A	G	A	-0.08845	-0.0254987	0.982	0.0258	0.05162	0.0131031	0.01484	2.61e-09	0.000201874	35.5245
rs141016776	C	T	C	T	-0.08603	-0.0244505	0.981	0.0273	0.05506	0.0127479	0.01438	2.23e-09	0.000203392	35.7917
rs141017725	G	A	G	A	-0.08644	-0.0246601	0.9811	0.0272	0.05348	0.0127707	0.01439	1.93e-09	0.00020505	36.0834
rs141935404	C	T	C	T	-0.02551	-0.00519632	0.9136	0.0814	0.4941	0.00759696	0.004305	3.21e-09	5.81553e-05	35.1135
rs142365336	G	T	G	T	0.1224	0.0353962	0.986	0.0196	0.01817	0.0149857	0.01888	9.41e-11	0.000238834	42.0299
rs1427298	C	T	C	T	-0.01837	-0.00587766	0.6201	0.195	0.2622	0.00524323	0.002624	2.67e-12	8.117e-05	49.0107
rs142878005	T	C	T	C	-0.08632	-0.0244122	0.9811	0.9727	0.0555	0.0127479	0.01439	2.03e-09	0.000204481	35.9833
rs142887200	C	T	C	T	-0.06546	-0.0128486	0.9795	0.0947	0.07019	0.00709478	0.008327	3.98e-15	0.000103427	61.7981
rs143341259	T	C	T	C	0.04981	0.0163169	0.9743	0.9934	0.5246	0.0256556	0.008639	8.33e-09	5.564e-05	33.2435
rs143862634	T	G	T	G	-0.08676	-0.0224012	0.9828	0.9752	0.09346	0.0133579	0.01513	9.98e-09	0.000186862	32.8822
rs144261869	A	G	A	G	0.03665	0.00102666	0.9654	0.8382	0.8553	0.00564096	0.006401	1.06e-08	5.48698e-05	32.7833
rs144726326	C	T	C	T	-0.0398	-0.00286686	0.9534	0.2161	0.5698	0.00504729	0.005839	9.65e-12	7.77607e-05	46.4611
rs144808502	G	A	G	A	-0.08486	-0.0226685	0.9817	0.0262	0.08137	0.0130054	0.01482	1.06e-08	0.000186324	32.7876
rs144843179	G	A	G	A	0.03096	0.00337286	0.7948	0.2851	0.4636	0.00460144	0.002895	1.15e-26	0.000189392	114.368
rs145391254	C	T	C	T	0.03637	-0.000467803	0.9666	0.1527	0.9351	0.00577535	0.006427	1.57e-08	5.35984e-05	32.0236
rs145557956	A	G	A	G	-0.08581	-0.0239108	0.9809	0.9726	0.06018	0.0127253	0.0143	2.02e-09	0.000204623	36.0084
rs146176062	C	T	C	T	-0.08591	-0.0242035	0.9809	0.0274	0.05721	0.0127253	0.01438	2.35e-09	0.000202825	35.6919
rs146416293	C	G	C	G	-0.0861	-0.0251133	0.981	0.9727	0.04879	0.0127479	0.01445	2.63e-09	0.000201755	35.5035
rs146745107	T	C	T	C	-0.08633	-0.0241955	0.981	0.9727	0.05771	0.0127479	0.0144	2.07e-09	0.000204244	35.9417
rs147888747	A	C	A	C	-0.08684	-0.0235027	0.9828	0.9753	0.07917	0.0133842	0.01531	1.45e-08	0.000182831	32.1728
rs148160104	A	G	A	G	-0.0861	-0.0251133	0.981	0.9727	0.04879	0.0127479	0.01445	2.63e-09	0.000201755	35.5035
rs148227305	G	A	G	A	-0.08581	-0.0239108	0.9809	0.0274	0.06018	0.0127253	0.0143	2.02e-09	0.000204623	36.0084
rs148768978	G	A	G	A	-0.08633	-0.0241955	0.981	0.0273	0.05771	0.0127479	0.0144	2.07e-09	0.000204244	35.9417
rs149474053	T	C	T	C	0.1332	0.0404468	0.9887	0.9842	0.0152	0.0166585	0.02144	5.38e-10	0.000219333	38.5975
rs149674884	G	A	G	A	0.0641	0.0203026	0.9555	0.0624	0.01807	0.00858825	0.01031	5.19e-10	0.000219656	38.6544
rs149727168	A	T	A	T	-0.08581	-0.0239108	0.9809	0.9726	0.06018	0.0127253	0.0143	2.02e-09	0.000204623	36.0084
rs149923520	C	T	C	T	-0.0861	-0.0251133	0.981	0.0273	0.04879	0.0127479	0.01445	2.63e-09	0.000201755	35.5035
rs149925191	G	T	G	T	0.03863	-0.00307164	0.9729	0.1274	0.6219	0.00623051	0.006972	3.08e-08	5.13827e-05	30.6997
rs1502282	G	C	G	C	-0.01458	-0.00468376	0.5896	0.5384	0.261	0.00416705	0.0025	5.62e-09	5.63314e-05	34.0122
rs150305470	C	G	C	G	-0.08544	-0.0220071	0.9818	0.9739	0.09125	0.0130297	0.01476	7.23e-09	0.000190418	33.5081
rs150464897	G	A	G	A	-0.08522	-0.024221	0.981	0.0273	0.05737	0.0127479	0.01436	2.99e-09	0.000200137	35.2188
rs150589717	G	A	G	A	-0.1405	-0.000857655	0.9888	0.0155	0.9595	0.0168168	0.02043	6.45e-12	0.000268744	47.2951
rs1529897	T	G	T	A	-0.01533	0.0509551	0.5376	0.9977	0.2401	0.0433661	0.002553	1.97e-09	5.97168e-05	36.0564
rs1529897	T	G	T	A	-0.01533	0.00533313	0.5376	0.2987	0.2401	0.00453883	0.002553	1.97e-09	5.97168e-05	36.0564
rs1551287	C	T	C	T	0.02749	-0.00166065	0.2156	0.7546	0.7305	0.00482748	0.00299	4.04e-20	0.000139987	84.5293
rs1574817	T	G	T	G	0.01733	-0.00322096	0.3903	0.6383	0.4563	0.00432343	0.002612	3.35e-11	7.36756e-05	44.0201
rs1609829	T	C	T	C	-0.01753	0.000709363	0.293	0.2781	0.8786	0.00463636	0.002702	9.06e-11	6.97112e-05	42.0914
rs164746	G	A	G	A	-0.02005	0.00443906	0.6178	0.184	0.4075	0.00536119	0.002597	1.22e-14	9.87147e-05	59.6053
rs17038613	C	T	C	T	0.1229	0.0355771	0.9859	0.0197	0.0173	0.0149483	0.01885	7.24e-11	0.000241555	42.509
rs17038648	C	T	C	T	0.1127	0.0313959	0.9767	0.0326	0.007279	0.0116974	0.01432	3.74e-15	0.000351924	61.9387
rs17314270	T	C	T	C	0.1032	0.0195446	0.9746	0.9642	0.08045	0.0111811	0.01385	9.4e-14	0.000315474	55.5213
rs17367435	T	C	T	C	-0.01507	0.00813164	0.5555	0.8991	0.2384	0.00689706	0.002667	1.63e-08	5.28807e-05	31.9286
rs17390839	G	A	G	A	0.02233	0.00145936	0.837	0.039	0.8916	0.0107306	0.003495	1.73e-10	6.76073e-05	40.8209
rs17472490	G	A	G	A	-0.04054	-0.00312451	0.9654	0.159	0.582	0.00568093	0.006389	2.28e-10	6.73872e-05	40.2626
rs17472728	G	T	G	T	0.05347	-0.00750593	0.9855	0.0671	0.3659	0.00830302	0.009379	1.22e-08	5.43987e-05	32.5018
rs17472899	A	G	A	G	-0.05945	-0.00778033	0.9824	0.9181	0.3042	0.00757578	0.008667	7.2e-12	7.87475e-05	47.0507
rs17473032	T	C	T	C	-0.06074	-0.00839105	0.9824	0.9182	0.2683	0.00757999	0.008775	4.65e-12	8.0191e-05	47.9132
rs17473487	C	T	C	T	-0.06575	-0.0128026	0.9303	0.0982	0.06667	0.0069807	0.008394	4.99e-15	0.000348612	61.3555
rs17473690	G	T	G	T	-0.0628	-0.0124438	0.9811	0.0872	0.09094	0.00736317	0.008636	3.7e-13	8.85035e-05	52.8803
rs17473844	T	C	T	C	-0.04674	0.000376319	0.9708	0.8645	0.9507	0.00606966	0.006952	1.85e-11	7.56537e-05	45.202
rs17473985	G	A	G	A	-0.03361	-0.0101049	0.9494	0.2355	0.03899	0.00489581	0.005585	1.83e-09	5.99797e-05	36.2152
rs17501084	A	G	A	G	-0.05527	-0.00906273	0.9818	0.9151	0.224	0.0074529	0.008478	7.3e-11	7.11322e-05	42.5003
rs17501559	A	G	A	G	0.05322	-0.00703469	0.9853	0.9326	0.3961	0.00828586	0.009367	1.37e-08	5.40294e-05	32.2811
rs17502552	G	T	G	T	-0.06301	-0.0129267	0.9796	0.0947	0.06851	0.00709478	0.008296	3.21e-14	9.65483e-05	57.6875
rs17502782	C	A	C	A	-0.0337	-0.00950555	0.9507	0.2291	0.05452	0.00494308	0.005628	2.18e-09	5.93835e-05	35.8552
rs17502922	C	G	C	G	0.06535	-0.00465085	0.9708	0.9586	0.6553	0.0104279	0.0119	4.07e-08	0.000171381	30.1576
rs17502970	C	A	C	A	-0.04408	0.00351657	0.9695	0.1415	0.5552	0.00596029	0.006699	4.86e-11	7.24664e-05	43.2975
rs1757225	A	G	A	G	-0.02184	-0.00196616	0.3802	0.6034	0.6432	0.00424656	0.002547	1.05e-17	0.000121768	73.5271
rs185372147	T	G	T	G	-0.06575	-0.0128026	0.9303	0.9018	0.06667	0.0069807	0.008394	4.99e-15	0.000348612	61.3555
rs190945315	A	C	A	C	-0.06543	-0.0135015	0.9302	0.9017	0.05297	0.00697753	0.008378	6.02e-15	0.000346548	60.992
rs191079	T	C	T	C	0.01581	0.00488382	0.5793	0.1942	0.3525	0.00525142	0.002839	2.62e-08	5.1363e-05	31.0122
rs191102591	G	T	G	T	-0.04406	0.00356531	0.9695	0.1414	0.5501	0.00596205	0.006699	4.98e-11	7.24007e-05	43.2583
rs1979845	C	T	C	T	0.03115	0.00844681	0.8267	0.4774	0.04222	0.00415894	0.003306	4.62e-21	0.000147023	88.779
rs1984669	C	T	C	T	-0.0221	0.00537451	0.7592	0.2085	0.2931	0.00511371	0.002834	6.66e-15	0.000100712	60.8114
rs1989061	T	C	T	C	0.01826	-0.00394138	0.3219	0.153	0.4945	0.00577069	0.002709	1.62e-11	7.52473e-05	45.4343
rs199680901	C	T	C	T	-0.01837	9.19026e-05	0.6385	0.1801	0.9862	0.00540604	0.002631	3.01e-12	8.07387e-05	48.7502
rs1997596	C	T	C	T	-0.01956	0.00416489	0.666	0.3404	0.3419	0.00438409	0.002733	8.62e-13	8.48324e-05	51.2222
rs2050542	T	C	T	C	0.04403	-0.001036	0.9731	0.8731	0.8684	0.00624099	0.007712	1.16e-08	5.45563e-05	32.5959
rs210139	A	C	A	C	-0.01598	-0.00127671	0.5911	0.5217	0.7587	0.00415868	0.0024	2.89e-11	7.34242e-05	44.3334
rs2168785	C	T	C	T	0.01863	0.00643276	0.3675	0.2791	0.1649	0.00463122	0.002684	4.09e-12	7.97932e-05	48.1793
rs2195880	C	G	C	G	0.01569	0.00267899	0.7004	0.8138	0.6155	0.00533663	0.002629	2.46e-09	5.89901e-05	35.6176
rs219791	T	G	T	G	0.0173	0.00271001	0.6668	0.396	0.5235	0.00424766	0.002688	1.26e-10	6.86031e-05	41.4222
rs2207404	G	A	G	A	-0.0484	-0.00211196	0.9636	0.1679	0.7038	0.0055578	0.006281	1.35e-14	9.834e-05	59.379
rs2255390	A	G	A	G	0.02748	0.00158265	0.4329	0.3924	0.7099	0.00425444	0.002426	1.05e-29	0.000212471	128.307
rs2327429	T	C	T	C	-0.02284	-0.00298699	0.737	0.9048	0.6727	0.00707817	0.002788	2.65e-16	0.000111147	67.113
rs2340534	G	A	G	A	0.01826	0.00231551	0.5376	0.2885	0.6134	0.00458517	0.002458	1.15e-13	9.13983e-05	55.1871
rs2497318	C	T	C	T	-0.02938	2.81837e-05	0.6293	0.1621	0.9957	0.00563675	0.002633	6.77e-29	0.000206183	124.509
rs2569882	T	C	T	C	-0.01474	-0.00257235	0.5253	0.3866	0.5464	0.00426592	0.002462	2.21e-09	5.93654e-05	35.8442
rs2761244	T	C	T	C	0.01525	-0.000287871	0.3969	0.3726	0.9465	0.00429658	0.002484	8.53e-10	6.24237e-05	37.6909
rs2823263	T	C	T	C	-0.02564	0.00348697	0.7425	0.849	0.5479	0.00580194	0.002846	2.17e-19	0.000134415	81.1645
rs28398484	C	G	C	G	-0.04176	0.00202718	0.9686	0.8556	0.7319	0.00591013	0.006668	3.89e-10	6.56457e-05	39.222
rs28398495	A	G	A	G	-0.03906	-0.000990294	0.9512	0.7752	0.8419	0.00497635	0.005686	6.69e-12	7.89808e-05	47.1901
rs28398500	C	G	C	G	-0.0384	-0.00164402	0.9513	0.7759	0.7416	0.00498187	0.005685	1.49e-11	7.63613e-05	45.6249
rs28398507	G	A	G	A	-0.03811	-0.00203487	0.9515	0.2234	0.6831	0.00498742	0.005688	2.15e-11	7.51331e-05	44.8909
rs28398535	T	C	T	C	-0.03384	-0.00278373	0.9598	0.8153	0.6032	0.00535333	0.005987	1.62e-08	5.34717e-05	31.9479
rs28398544	A	G	A	G	-0.03329	-0.00234473	0.9595	0.8142	0.6603	0.00534106	0.005932	2.04e-08	5.27117e-05	31.4938
rs28416181	T	G	T	G	0.02165	0.00636761	0.71	0.5712	0.1292	0.0041975	0.002647	3.04e-16	0.00011079	66.8972
rs28430881	C	A	C	A	-0.02156	0.00465182	0.5611	0.3557	0.2837	0.00433939	0.002429	7.34e-19	0.000130475	78.7848
rs28446035	C	T	C	T	0.03696	0.000713982	0.9657	0.16	0.8998	0.00566652	0.006433	9.4e-09	5.52482e-05	33.0093
rs28558845	G	C	G	C	-0.02063	-0.00442824	0.82	0.7276	0.3427	0.00466622	0.003066	1.76e-11	7.49828e-05	45.2746
rs28570591	G	A	G	A	-0.06608	-0.0137374	0.9798	0.0938	0.05381	0.00712518	0.008333	2.3e-15	0.000105244	62.8836
rs3176466	C	T	C	T	0.04031	0.0146406	0.8668	0.3057	0.001168	0.00450895	0.003543	5.89e-30	0.000214353	129.444
rs34070447	A	G	A	G	0.02013	0.00604326	0.5474	0.4183	0.1513	0.00421133	0.00238	2.89e-17	0.000118474	71.5375
rs34136790	C	T	C	T	0.02587	0.0010187	0.8161	0.6356	0.8134	0.00431653	0.004021	1.29e-10	6.92787e-05	41.3928
rs34917191	T	C	T	C	-0.01332	-0.0107883	0.4203	0.5754	0.01026	0.00420271	0.002409	3.32e-08	5.06352e-05	30.5728
rs35444	A	G	A	G	-0.0336	-0.00555247	0.6131	0.5912	0.1889	0.00422562	0.00241	3.97e-44	0.000321843	194.377
rs35619052	G	A	G	A	0.02036	0.00302165	0.7815	0.0591	0.7316	0.00880949	0.003609	1.73e-08	5.32677e-05	31.826
rs35619990	C	T	C	T	-0.01762	0.00209054	0.5513	0.3469	0.6322	0.00436439	0.002433	4.59e-13	8.6862e-05	52.4478
rs35812759	A	G	A	G	0.01552	-0.000833608	0.7522	0.705	0.855	0.00455523	0.002755	1.79e-08	5.25602e-05	31.7351
rs36092406	G	A	G	A	-0.04798	-0.00246415	0.9635	0.1685	0.6572	0.0055499	0.006277	2.19e-14	9.67641e-05	58.4274
rs3751767	T	C	T	C	-0.01723	-0.00577712	0.6902	0.7412	0.2233	0.00474312	0.002891	2.59e-09	5.88286e-05	35.5201
rs3790604	C	A	C	A	0.04697	-0.00853153	0.9322	0.0174	0.5911	0.0158874	0.004789	1.12e-22	0.000159302	96.1948
rs3802177	G	A	G	A	0.01547	0.0153839	0.7385	0.0935	0.03111	0.00713539	0.00278	2.7e-08	5.12872e-05	30.9664
rs3848132	T	A	T	A	-0.03504	0.00197618	0.7463	0.8292	0.7206	0.00552004	0.002922	4.26e-33	0.000238125	143.803
rs4114858	A	G	A	G	0.01947	-4.98743e-05	0.8371	0.5131	0.9907	0.00415619	0.003459	1.87e-08	5.24745e-05	31.6833
rs4413681	G	C	G	C	0.06552	0.00509925	0.9709	0.9586	0.6249	0.0104279	0.01196	4.44e-08	0.00017055	30.0113
rs4461961	C	T	C	T	0.01818	0.00599616	0.6471	0.6786	0.1777	0.00444819	0.002611	3.43e-12	8.02933e-05	48.4813
rs4485922	A	G	A	G	-0.01442	-0.00778107	0.46	0.3343	0.07723	0.00440355	0.002442	3.56e-09	5.77503e-05	34.869
rs4677143	A	G	A	G	0.01596	-0.00142416	0.6379	0.7445	0.7651	0.00476309	0.002609	9.7e-10	6.1977e-05	37.4212
rs4737371	G	A	G	A	-0.02244	0.00576816	0.8207	0.1771	0.289	0.00544166	0.003276	7.74e-12	7.77077e-05	46.92
rs4745804	T	C	T	C	-0.01661	-0.00300807	0.5313	0.4977	0.4692	0.0041548	0.002577	1.2e-10	6.88051e-05	41.5442
rs4766578	T	A	T	A	0.01805	-0.00247402	0.3993	0.08663	0.7373	0.00738514	0.002668	1.39e-11	7.58036e-05	45.7702
rs4809849	C	T	C	T	0.01779	0.0049715	0.4172	0.8536	0.3977	0.00587648	0.002675	3.03e-11	7.32508e-05	44.2287
rs4846476	G	C	G	C	0.01665	0.00363305	0.7784	0.8115	0.4939	0.00531148	0.002851	5.38e-09	5.64871e-05	34.1063
rs4848713	C	T	C	T	0.02442	-0.00645854	0.8902	0.0309	0.5904	0.0120047	0.004187	5.65e-09	5.63379e-05	34.0162
rs4867732	C	G	C	G	0.02908	-0.000829286	0.9196	0.9736	0.9486	0.0129576	0.004584	2.3e-10	6.66516e-05	40.2439
rs4924538	A	T	A	T	-0.01606	-0.00316923	0.5128	0.5713	0.4504	0.00419765	0.002619	8.81e-10	6.22778e-05	37.6028
rs4936409	A	G	A	G	-0.01693	-0.00917131	0.491	0.302	0.04264	0.00452457	0.002558	3.75e-11	7.25473e-05	43.8039
rs547340372	G	A	G	A	-0.05554	-0.0132492	0.976	0.1098	0.04616	0.00664453	0.007827	1.33e-12	8.42732e-05	50.3525
rs55650455	T	C	T	C	-0.01947	0.00340558	0.8204	0.9253	0.6667	0.00790159	0.003288	3.26e-09	5.80742e-05	35.0646
rs56218647	C	A	C	A	0.02388	-0.00447079	0.9123	0.0686	0.5864	0.00821837	0.004155	9.36e-09	5.4707e-05	33.0314
rs56237637	T	A	T	A	0.04136	0.00760782	0.9645	0.8387	0.178	0.00564797	0.007107	6.08e-09	5.66851e-05	33.8679
rs56329049	G	A	G	A	-0.04065	0.000739678	0.9643	0.1496	0.899	0.00582424	0.006417	2.45e-10	6.64612e-05	40.1289
rs56376587	A	C	A	C	-0.02835	0.00218972	0.5817	0.8033	0.675	0.00522607	0.002564	2.19e-28	0.000202452	122.256
rs56790613	A	G	A	G	0.0377	0.000924056	0.9673	0.8473	0.8732	0.00577535	0.006576	1.01e-08	5.50098e-05	32.8669
rs569550	T	G	T	G	0.03941	0.0130426	0.6382	0.8317	0.0188	0.0055524	0.002628	8.92e-51	0.000372341	224.886
rs57420239	C	T	C	T	-0.03706	0.00168974	0.9678	0.1482	0.7724	0.00584687	0.006577	1.8e-08	5.31419e-05	31.7508
rs57484993	A	G	A	G	0.03418	0.00260539	0.9219	0.9815	0.8661	0.0154165	0.004607	1.22e-13	9.11608e-05	55.0437
rs576943137	C	T	C	T	-0.02548	0.003215	0.8922	0.0293	0.7944	0.012318	0.004521	1.79e-08	5.26074e-05	31.7636
rs578097	A	G	A	G	-0.02281	0.0051326	0.652	0.5309	0.2176	0.00416269	0.002544	3.25e-19	0.000133137	80.3927
rs57850577	A	G	A	G	-0.05408	0.000881085	0.9691	0.8581	0.8827	0.00595328	0.006479	7.43e-17	0.000116604	69.6719
rs57944734	C	T	C	T	-0.04826	-0.0024827	0.9619	0.1749	0.65	0.00546849	0.006162	5.02e-15	0.000101584	61.3382
rs58320941	G	T	G	T	-0.04411	0.00323739	0.9695	0.1414	0.5869	0.00596205	0.006735	5.96e-11	7.17914e-05	42.8942
rs59482369	T	C	T	C	-0.04242	-0.00260281	0.959	0.8155	0.6273	0.00535557	0.006235	1.05e-11	7.74711e-05	46.288
rs60085321	C	G	C	G	-0.05059	-0.00524271	0.9688	0.8568	0.3768	0.00593067	0.006686	4.02e-14	9.4819e-05	57.2528
rs6013199	G	A	G	A	-0.07916	-0.0129782	0.9722	0.0383	0.2304	0.0108242	0.01317	1.89e-09	0.000205301	36.1277
rs6031431	A	G	A	G	0.01961	0.00482511	0.5497	0.5123	0.2458	0.004156	0.002464	1.81e-15	0.000104898	63.3394
rs60772526	C	T	C	T	0.0605	0.00166708	0.127	0.7733	0.7365	0.00496154	0.003746	1.27e-58	0.000431845	260.841
rs6108787	T	G	T	G	0.01367	0.00193634	0.5405	0.4924	0.6414	0.00415524	0.002403	1.31e-08	5.35977e-05	32.3616
rs61169316	G	A	G	A	0.01814	-0.00481767	0.7215	0.1348	0.4281	0.00608292	0.002753	4.56e-11	7.1907e-05	43.4172
rs61793790	G	C	G	C	-0.03709	-0.00455051	0.9597	0.9527	0.6416	0.00978605	0.006649	2.49e-08	5.20815e-05	31.1172
rs61897793	G	A	G	A	-0.02178	-0.000515468	0.8642	0.0325	0.9653	0.0117152	0.003653	2.56e-09	5.94971e-05	35.5481
rs62193645	C	T	C	T	0.03441	0.00834151	0.8796	0.0271	0.5144	0.0127937	0.003785	1.04e-19	0.000136873	82.649
rs62330329	T	C	T	C	0.02703	-0.000729192	0.2697	0.1127	0.9113	0.0065693	0.004425	1.04e-09	6.17986e-05	37.3135
rs62374068	A	G	A	G	0.05943	0.0049935	0.7821	0.8052	0.3411	0.00524528	0.002918	3.67e-92	0.000686566	414.802
rs62435145	G	T	G	T	-0.0256	-0.00496438	0.434	0.1924	0.346	0.00527004	0.0027	2.68e-21	0.000148877	89.8985
rs66482211	A	G	A	G	-0.04204	0.0167379	0.9505	0.9441	0.06417	0.00904264	0.005675	1.34e-13	9.08854e-05	54.8774
rs66561220	T	C	T	C	-0.02949	0.0039549	0.7728	0.9333	0.6348	0.00832611	0.003016	1.49e-22	0.000158328	95.6064
rs6697367	C	T	C	T	-0.01868	0.00498353	0.6768	0.2904	0.2761	0.00457624	0.002575	4.19e-13	8.71568e-05	52.6259
rs6703881	T	C	T	C	-0.02296	-0.00570056	0.1968	0.3317	0.1963	0.0044122	0.00312	1.91e-13	8.96883e-05	54.1545
rs6716091	C	T	C	T	0.02352	-0.00699613	0.7446	0.2418	0.1493	0.00485168	0.002796	4.19e-17	0.00011719	70.762
rs6755070	G	T	G	T	0.01832	0.00480434	0.6877	0.2669	0.3062	0.00469633	0.002757	3.1e-11	7.31283e-05	44.1547
rs6794202	C	T	C	T	0.02384	0.0274378	0.7896	0.0767	0.0004392	0.00780592	0.003025	3.39e-15	0.000102862	62.11
rs6816915	G	A	G	A	-0.01441	0.00609073	0.4714	0.7103	0.1835	0.0045795	0.002594	2.83e-08	5.111e-05	30.8594
rs6826742	G	T	G	T	-0.01667	0.00432685	0.4695	0.423	0.3033	0.00420491	0.00243	7.13e-12	7.79408e-05	47.0607
rs6877631	T	C	T	C	-0.0154	-0.00112069	0.6149	0.8138	0.8337	0.00533664	0.002594	2.99e-09	5.83736e-05	35.2453
rs690054	C	T	C	T	-0.03594	-0.00647435	0.5832	0.2058	0.2077	0.00513837	0.002501	8.68e-47	0.000341917	206.504
rs6934923	G	T	T	C	-0.05549	-0.0882872	0.9748	0.9997	0.462	0.119955	0.007262	2.25e-14	9.77191e-05	58.3871
rs6934923	G	T	T	C	-0.05549	-0.00479262	0.9748	0.885	0.462	0.00651171	0.007262	2.25e-14	9.77191e-05	58.3871
rs6941546	G	A	G	A	-0.02568	-0.00126598	0.9129	0.1683	0.8199	0.00555253	0.004349	3.63e-09	5.77466e-05	34.8667
rs6961048	C	G	C	G	0.04642	0.0152776	0.8895	0.8731	0.01437	0.00624083	0.003761	5.76e-35	0.000252252	152.336
rs697976	T	C	T	C	0.01364	0.0039009	0.4779	0.5219	0.348	0.00415874	0.0024	1.34e-08	5.34962e-05	32.3003
rs7038668	T	C	T	C	-0.0279	-0.00613567	0.5014	0.346	0.1599	0.00436703	0.002425	1.38e-30	0.000219195	132.369
rs71537958	G	C	G	C	-0.01936	0.00165584	0.7389	0.8904	0.8033	0.00664995	0.002891	2.22e-11	7.42715e-05	44.8451
rs716877	C	G	C	G	0.03596	-6.85226e-05	0.5162	0.843	0.9906	0.00571022	0.002627	1.35e-42	0.000310259	187.378
rs7187932	G	A	G	A	-0.0223	0.00222821	0.7746	0.3853	0.6016	0.00426859	0.002875	9.15e-15	9.96393e-05	60.1636
rs7218857	T	C	T	C	-0.02113	-0.000532648	0.5618	0.5683	0.8986	0.00419408	0.002471	1.3e-17	0.000121099	73.1229
rs7222451	G	A	G	A	-0.01388	-0.00594144	0.4975	0.6619	0.1762	0.00439131	0.002471	1.99e-08	5.22578e-05	31.5525
rs72969822	C	G	C	G	-0.0249	-0.00663125	0.8821	0.9059	0.3514	0.00711508	0.003796	5.55e-11	7.12616e-05	43.0275
rs73776711	G	A	G	A	-0.0479	-0.00204527	0.9631	0.1702	0.7113	0.00552777	0.006173	8.96e-15	9.97184e-05	60.2114
rs7416991	T	G	A	G	-0.01795	-0.000708592	0.6404	0.4599	0.8653	0.00416819	0.002504	7.97e-13	8.51066e-05	51.3878
rs7416991	T	C	T	C	0.01931	-0.000708592	0.4025	0.4599	0.8653	0.00416819	0.002593	1.01e-13	9.18459e-05	55.4574
rs7416991	T	G	A	G	-0.01795	-0.000770354	0.6404	0.6996	0.8653	0.00453149	0.002504	7.97e-13	8.51066e-05	51.3878
rs7416991	T	C	T	C	0.01931	-0.000770354	0.4025	0.6996	0.8653	0.00453149	0.002593	1.01e-13	9.18459e-05	55.4574
rs74496669	G	T	G	T	0.03972	-0.00172166	0.9698	0.1405	0.7737	0.00597799	0.00716	2.96e-08	5.1508e-05	30.7746
rs74518739	C	T	C	T	-0.04059	-0.000326768	0.9527	0.2185	0.9485	0.0050272	0.005761	1.91e-12	8.30828e-05	49.6412
rs75248620	G	A	G	A	0.03605	-0.00918064	0.9368	0.0239	0.4996	0.013601	0.00518	3.55e-12	8.02151e-05	48.4341
rs75411357	A	T	A	T	0.03822	0.00112821	0.9656	0.8402	0.842	0.00566939	0.006723	1.35e-08	5.40924e-05	32.3188
rs75741381	C	G	C	G	-0.01862	0.00314961	0.7999	0.6439	0.4678	0.00433831	0.003124	2.6e-09	5.88372e-05	35.5253
rs76075621	T	C	T	C	0.03689	0.000380042	0.9658	0.8404	0.9466	0.00567227	0.006443	1.05e-08	5.48684e-05	32.7824
rs761356	T	C	T	C	0.02838	-0.00212124	0.6163	0.7953	0.6807	0.00514863	0.002531	3.76e-29	0.000208204	125.73
rs76200870	G	A	G	A	-0.05573	-0.00284348	0.9737	0.1195	0.6568	0.00640424	0.007021	2.17e-15	0.000105448	63.0057
rs76666870	T	C	T	C	0.03689	0.000380042	0.9658	0.8404	0.9466	0.00567227	0.006443	1.05e-08	5.48684e-05	32.7824
rs76821958	A	G	A	G	-0.04048	-0.00910176	0.9734	0.8774	0.1506	0.00633386	0.006957	6.08e-09	5.60728e-05	33.8561
rs76987554	C	T	C	T	-0.07778	0.0103861	0.982	0.0806	0.1736	0.00763121	0.009027	7.31e-18	0.000124251	74.2419
rs77081469	C	A	C	A	0.06558	-0.00470299	0.9709	0.0414	0.6521	0.0104279	0.01191	3.76e-08	0.0001723	30.3193
rs7726795	T	C	T	C	0.02854	-8.9842e-05	0.6314	0.3099	0.9841	0.0044921	0.002657	7.04e-27	0.000191065	115.378
rs77290217	T	C	T	C	-0.04754	-0.00414881	0.9649	0.8417	0.4659	0.0056911	0.006553	4.18e-13	8.80856e-05	52.6306
rs7749375	G	A	G	A	-0.05485	-0.000301373	0.975	0.1134	0.9636	0.00655158	0.007327	7.38e-14	9.37919e-05	56.0404
rs7766997	A	G	A	G	-0.05467	-0.00077131	0.9749	0.886	0.9061	0.00653653	0.007245	4.68e-14	9.52983e-05	56.9405
rs7767054	G	A	G	A	-0.05415	-7.12533e-05	0.9743	0.1164	0.9914	0.00647757	0.00719	5.22e-14	9.49299e-05	56.7204
rs77747253	G	T	G	T	-0.1012	-0.00998648	0.9865	0.0191	0.5108	0.015177	0.0181	2.29e-08	0.000177651	31.2611
rs780101	C	T	C	T	0.02158	-0.00288508	0.5339	0.674	0.515	0.00443177	0.002504	7.3e-18	0.000123004	74.2736
rs78132593	C	A	C	A	0.01948	0.01841	0.8381	0.0393	0.08502	0.0106911	0.003462	1.87e-08	5.24374e-05	31.6609
rs7836572	T	C	T	C	0.02144	0.00276549	0.4105	0.2601	0.5594	0.00473543	0.002459	2.91e-18	0.000125898	76.0208
rs78716205	G	A	G	A	0.0679	0.0125012	0.9669	0.0108	0.5342	0.0200984	0.006869	5.19e-23	0.000161816	97.713
rs79030490	C	A	C	A	-0.07534	0.00925244	0.9817	0.082	0.2218	0.00757156	0.008966	4.59e-17	0.00011817	70.608
rs79285851	C	T	C	T	-0.1018	-0.0104037	0.9864	0.0193	0.4908	0.0150997	0.01811	1.93e-08	0.000179565	31.5979
rs79392591	C	G	C	G	-0.0245	6.67919e-05	0.8683	0.9143	0.9928	0.00742133	0.003564	6.53e-12	7.82641e-05	47.256
rs79557018	C	T	C	T	-0.05487	-0.000927832	0.9749	0.1141	0.8871	0.00653403	0.007246	3.81e-14	9.59702e-05	57.3421
rs79590186	C	T	C	T	-0.07237	-0.000826915	0.976	0.1089	0.9017	0.00666867	0.007995	1.49e-19	0.000137128	81.937
rs79889868	G	C	G	C	-0.05507	-0.000766325	0.9696	0.86	0.8981	0.00598691	0.00659	6.8e-17	0.000116873	69.8328
rs80176668	A	G	A	G	-0.07368	0.00395373	0.9774	0.8968	0.5625	0.00682854	0.007748	2.05e-21	0.000151342	90.4316
rs80289662	C	G	C	G	-0.05427	0.000185098	0.9694	0.8591	0.9756	0.00597089	0.006589	1.86e-16	0.000113537	67.8392
rs80328223	C	T	C	T	-0.07624	0.0030338	0.9784	0.0979	0.6643	0.00699032	0.008251	2.62e-20	0.000142888	85.3793
rs8077544	G	A	G	A	0.01629	-0.00158523	0.3428	0.2277	0.7492	0.00495384	0.00285	1.13e-08	5.41089e-05	32.6702
rs8125560	A	C	A	C	-0.01906	-0.00350048	0.825	0.8649	0.5646	0.00607722	0.003137	1.28e-09	6.11407e-05	36.9162
rs820429	G	T	G	T	-0.04348	-0.0140719	0.6755	0.0759	0.07283	0.00784386	0.002787	7.92e-55	0.000402968	243.391
rs880315	T	C	T	C	0.04161	0.00292617	0.6739	0.8167	0.5857	0.00536912	0.002572	7.72e-59	0.000433317	261.73
rs923000	A	C	A	C	0.02374	-0.00169011	0.637	0.8804	0.7919	0.00640193	0.002662	4.99e-19	0.000131713	79.5326
rs9321413	C	G	C	G	0.03641	0.00104844	0.9653	0.8379	0.8527	0.00563675	0.006408	1.36e-08	5.40353e-05	32.2847
rs9321414	A	C	A	C	0.03723	0.00142473	0.9642	0.8343	0.7989	0.0055872	0.006659	2.3e-08	5.23179e-05	31.2585
rs9483608	A	G	A	G	0.03662	0.000430113	0.9657	0.8395	0.9396	0.00565938	0.006344	7.99e-09	5.57688e-05	33.3204
rs9483610	G	A	G	A	0.03663	0.000356721	0.9657	0.1603	0.9499	0.00566223	0.00635	8.18e-09	5.56938e-05	33.2756
rs9483614	C	T	C	T	0.03847	0.000462528	0.9663	0.157	0.9352	0.00571022	0.006761	1.3e-08	5.41881e-05	32.3759
rs9493708	C	T	C	T	0.03629	0.000553644	0.9655	0.1612	0.9223	0.00564943	0.006343	1.09e-08	5.47855e-05	32.7329
rs9493713	C	A	C	A	0.03717	0.000408611	0.9659	0.1594	0.9426	0.00567515	0.006432	7.72e-09	5.58951e-05	33.3959
rs9493714	C	T	C	T	0.03664	0.000279563	0.9646	0.1654	0.9602	0.00559126	0.006371	9.05e-09	5.53575e-05	33.0747
rs9493720	T	C	T	C	0.03665	0.00102666	0.9654	0.8382	0.8553	0.00564096	0.006401	1.06e-08	5.48698e-05	32.7833
rs9493722	T	C	T	C	0.03711	0.000357535	0.9659	0.8406	0.9498	0.00567515	0.006433	8.22e-09	5.56975e-05	33.2778
rs9493723	T	C	T	C	0.03665	0.00102666	0.9654	0.8382	0.8553	0.00564096	0.006401	1.06e-08	5.48698e-05	32.7833
rs9493727	A	G	A	G	0.03721	0.00117861	0.9641	0.8342	0.8329	0.00558585	0.006656	2.32e-08	5.23088e-05	31.2531
rs9493728	A	G	A	G	0.03714	0.00117303	0.9642	0.8342	0.8334	0.00558585	0.006656	2.48e-08	5.21122e-05	31.1356
rs9493729	G	T	G	T	0.03978	-0.00166287	0.9699	0.1403	0.7807	0.00598155	0.007166	2.92e-08	5.15773e-05	30.816
rs9603367	C	T	C	T	0.05097	-0.00562014	0.609	0.1225	0.3753	0.00633612	0.002692	7.22e-80	0.000593419	358.492
rs963837	T	C	T	C	0.0215	0.00642876	0.6211	0.8757	0.3072	0.00629653	0.002687	1.29e-15	0.000106032	64.0238
rs9819344	C	T	C	T	0.03573	0.00112706	0.9518	0.2153	0.8238	0.00505408	0.005812	8.11e-10	6.32546e-05	37.7933
rs9821489	G	A	G	A	0.04282	0.00650239	0.8886	0.4956	0.1175	0.00415488	0.004507	2.2e-21	0.000149484	90.2648
rs9822474	A	G	A	G	-0.01603	-0.000999975	0.5519	0.5376	0.8107	0.00416656	0.00239	2.06e-11	7.45039e-05	44.9854
rs9844949	A	G	A	G	0.01972	-0.0028513	0.152	0.1806	0.5977	0.00540019	0.003549	2.83e-08	5.11352e-05	30.8746
rs9918487	G	A	G	A	-0.05331	0.00102099	0.9685	0.1449	0.8625	0.00590165	0.006354	5.13e-17	0.000117809	70.3919
rs9928653	T	C	T	C	-0.01848	-0.00291728	0.7631	0.5105	0.4826	0.00415567	0.002844	8.46e-11	6.99285e-05	42.2226
Iron
SNP	effect_allele.exposure	other_allele.exposure	effect_allele.outcome	other_allele.outcome	beta.exposure	beta.outcome	eaf.exposure	eaf.outcome	pval.outcome	se.outcome	se.exposure	pval.exposure	R2	Fstat
rs10831924	T	C	T	C	0.06204	-0.00788796	0.9131	0.6862	0.07804	0.00447671	0.007982	8.06e-15	0.000473618	60.4116
rs12328766	A	G	A	G	0.03348	-0.00281466	0.6129	0.5875	0.5047	0.00421988	0.004341	1.29e-14	0.00046634	59.4828
rs13007705	C	T	C	T	-0.02771	-0.00352952	0.544	0.4382	0.399	0.00418686	0.004194	4.05e-11	0.00034228	43.6532
rs13081052	T	C	T	C	0.03643	0.000363474	0.248	0.4475	0.9306	0.00417786	0.005395	1.51e-11	0.000357515	45.5969
rs140393761	A	G	A	G	-0.123	-0.0157256	0.9874	0.997	0.6791	0.0379846	0.0201	9.56e-10	0.000296251	37.4471
rs150375987	C	G	C	G	-0.1303	-0.00786439	0.9792	0.9943	0.7757	0.0275943	0.01552	4.96e-17	0.000557485	70.4864
rs1800562	G	A	G	A	-0.3257	0.0273938	0.9509	0.0116	0.158	0.0194007	0.01006	1.05e-229	0.00822663	1048.19
rs190399027	G	A	G	A	-0.1314	-0.0382716	0.9894	0.0025	0.3577	0.0415995	0.02111	4.98e-10	0.000306514	38.7449
rs1958078	A	C	A	C	-0.03145	4.17293e-06	0.2447	0.4534	0.999	0.00417293	0.005338	3.94e-09	0.000272195	34.7124
rs218248	G	A	G	A	-0.03636	0.00859499	0.8382	0.2186	0.08724	0.00502631	0.00575	2.64e-10	0.000313538	39.9864
rs2294915	C	T	C	T	-0.03195	-0.0110383	0.7616	0.1761	0.04298	0.00545371	0.005059	2.78e-10	0.000312745	39.8853
rs28929474	C	T	C	T	-0.1763	-0.00440952	0.9866	0.0031	0.9064	0.0373688	0.0188	7.11e-21	0.000695435	87.9405
rs555273273	C	T	C	T	0.1873	0.0077115	0.984	0.0194	0.6086	0.0150615	0.03115	1.88e-09	0.000855132	36.1543
rs5995385	T	C	T	C	0.02734	0.00347329	0.5347	0.6327	0.4202	0.00430929	0.004294	1.98e-10	0.000317869	40.539
rs72839066	A	G	A	G	-0.1163	-0.0137548	0.9694	0.9936	0.5977	0.0260507	0.01327	1.99e-18	0.000607468	76.81
rs7385804	C	A	C	A	-0.05785	-0.0030505	0.357	0.6709	0.4904	0.00442102	0.004417	3.75e-39	0.00134364	171.535
rs7775698	C	T	C	T	-0.0471	0.0049951	0.7576	0.2151	0.323	0.00505577	0.004874	4.56e-22	0.000731925	93.3836
rs806970	C	T	C	T	0.05669	0.0317039	0.945	0.0194	0.03526	0.0150613	0.009471	2.22e-09	0.000283444	35.8279
rs8177252	C	A	C	A	-0.05473	-0.00197343	0.6848	0.2405	0.6848	0.00486065	0.00463	3.25e-32	0.00109478	139.73
rs855791	A	G	A	G	-0.1527	-0.00243535	0.3768	0.1521	0.674	0.00578468	0.004498	2.09e-252	0.00895869	1152.5
rs9402686	G	A	G	A	-0.05435	0.00374117	0.7844	0.0725	0.6407	0.00801106	0.005267	6.25e-25	0.000834495	106.481
Zinc
SNP	effect_allele.exposure	other_allele.exposure	effect_allele.outcome	other_allele.outcome	beta.exposure	beta.outcome	eaf.exposure	eaf.outcome	pval.outcome	se.outcome	se.exposure	pval.exposure	R2	Fstat
rs10484100	G	A	G	A	-0.209	0.00253174	0.5	0.2107	0.6195	0.00509404	0.045	3.3e-06	0.00822508	21.5709
rs11763353	G	A	G	A	-0.192	0.00307521	0.5	0.3899	0.4705	0.0042593	0.039	7e-07	0.00923219	24.2367
rs1532423	A	G	A	G	0.178	-0.00123135	0.5	0.191	0.8155	0.00528476	0.026	6.4e-12	0.017701	46.8698
rs2120019	C	T	C	T	-0.287	-0.00216558	0.5	0.4538	0.6037	0.00417261	0.033	1.55e-18	0.0282583	75.6373
rs4333127	A	G	A	G	0.218	0.0050519	0.5	0.06771	0.5409	0.00826825	0.047	3e-06	0.00820351	21.5138
rs7148590	A	G	A	G	-0.14	-0.00629618	0.5	0.3193	0.1576	0.0044559	0.026	1.4e-07	0.0110244	28.9941
Copper
SNP	effect_allele.exposure	other_allele.exposure	effect_allele.outcome	other_allele.outcome	beta.exposure	beta.outcome	eaf.exposure	eaf.outcome	pval.outcome	se.outcome	se.exposure	pval.exposure	R2	Fstat
rs10014072	G	A	G	A	-0.164	0.0106592	0.5	0.5568	0.0108	0.00418172	0.034	1e-06	0.00886588	23.2664
rs1175550	A	G	A	G	-0.198	0.00134214	0.5	0.4924	0.7468	0.00415524	0.032	5e-10	0.0145059	38.2852
rs12153606	T	G	T	G	-0.159	-0.00150562	0.5	0.9564	0.8821	0.0101731	0.034	2e-06	0.00833796	21.8694
rs12582659	C	T	C	T	1.262	-0.00088233	0.5	0.1102	0.8938	0.00663406	0.27	3e-06	0.00832949	21.847
rs2769264	G	T	G	T	0.313	-0.00259272	0.5	0.3135	0.5624	0.00447792	0.034	3e-20	0.0315548	84.7483
rs3857536	T	C	T	C	-0.129	-0.00372135	0.5	0.3295	0.3997	0.00441965	0.028	4e-06	0.00809456	21.2258
Selenium
SNP	effect_allele.exposure	other_allele.exposure	effect_allele.outcome	other_allele.outcome	beta.exposure	beta.outcome	eaf.exposure	eaf.outcome	pval.outcome	se.outcome	se.exposure	pval.exposure	R2	Fstat
rs7700970	T	C	T	C	0.265	-0.00990673	0.5	0.5511	0.01767	0.00417653	0.035	7.17e-13	0.0103621	57.3265
Carotene
SNP	effect_allele.exposure	other_allele.exposure	effect_allele.outcome	other_allele.outcome	beta.exposure	beta.outcome	eaf.exposure	eaf.outcome	pval.outcome	se.outcome	se.exposure	pval.exposure	R2	Fstat
rs10846742	A	G	A	G	-0.143552	-0.00242316	0.832123	0.4861	0.5601	0.00415636	0.0208154	5.33265e-12	6.84629e-05	47.5608
rs9708919	T	C	T	C	0.246529	-0.0015749	0.480938	0.6605	0.7194	0.00438692	0.0153225	3.02833e-58	0.000372521	258.867
Folate
SNP	effect_allele.exposure	other_allele.exposure	effect_allele.outcome	other_allele.outcome	beta.exposure	beta.outcome	eaf.exposure	eaf.outcome	pval.outcome	se.outcome	se.exposure	pval.exposure	R2	Fstat
rs1801133	G	A	G	A	0.096	-0.00796244	0.668	0.1112	0.2283	0.00660784	0.01077	1e-28	0.00364707	79.4531
rs652197	C	T	C	T	0.069	-0.001996	0.179	0.4793	0.6315	0.00415833	0.01109	2.5e-10	0.00178025	38.7111

## Sheet: Sup Table S8
Supplementary Table S8 : Harmonization results for exposure SNPs and Sakaue et al. T1D outcome
Outcome: Sakaue, S (T1D)
Vitamin C
SNP	effect_allele.exposure	other_allele.exposure	effect_allele.outcome	other_allele.outcome	beta.exposure	beta.outcome	eaf.exposure	eaf.outcome	pval.outcome	se.outcome	se.exposure	pval.exposure	R2	Fstat
rs676317	T	C	T	C	-0.0366	0.225275	0.7264	0.994892	0.480778	0.319515	0.0074	7.326e-07	0.000470065	24.4624
rs6693447	T	G	T	G	0.0393	0.0549558	0.5509	0.757848	0.253538	0.048131	0.0064	6.248e-10	0.000724392	37.7073
rs6482188	A	C	A	C	-0.0347	0.0710725	0.3086	0.00582245	0.809104	0.294196	0.0068	2.825e-07	0.000500365	26.04
rs10995578	C	G	C	G	0.0296	0.0509625	0.4784	0.369966	0.234578	0.0428743	0.0062	1.905e-06	0.000437999	22.7929
rs542903	T	C	T	C	-0.0418	0.0226808	0.1429	0.177535	0.672794	0.0537056	0.0088	2.27e-06	0.000433573	22.5625
rs174547	T	C	T	C	-0.0364	0.0738747	0.6721	0.606732	0.0806142	0.0422834	0.0066	3.84e-08	0.000584419	30.4169
rs2559850	A	G	A	G	0.0583	-0.0428672	0.5979	0.347985	0.330666	0.0440671	0.0064	6.303e-20	0.00159275	82.9807
rs11062357	T	C	T	C	0.0305	0.00698852	0.5118	0.802701	0.892283	0.0516079	0.0063	1.457e-06	0.000450387	23.4379
rs10136000	A	G	A	G	0.0404	0.105709	0.2825	0.157145	0.103512	0.0649294	0.0071	1.33e-08	0.000622069	32.3777
rs339969	A	C	A	C	-0.0302	-0.00532795	0.6068	0.906176	0.939805	0.0705549	0.0063	1.864e-06	0.000441575	22.9791
rs56738967	C	G	C	G	0.041	0.0733473	0.321	0.273205	0.117276	0.0468281	0.0067	7.617e-10	0.000719397	37.4471
rs9915323	A	T	A	T	0.0321	-0.0585338	0.2967	0.452029	0.16154	0.0418125	0.0068	2.596e-06	0.000428222	22.284
rs9895661	T	C	T	C	0.0625	-0.0410232	0.817	0.46241	0.32182	0.0414073	0.0081	1.049e-14	0.00114329	59.5374
rs2366388	A	G	A	G	0.0309	-0.0360312	0.4908	0.413908	0.394657	0.0423298	0.0063	8.5e-07	0.000462273	24.0567
rs12610033	A	T	A	T	-0.0336	0.0156994	0.2831	0.496261	0.741743	0.0476394	0.0073	4.858e-06	0.000407117	21.1852
rs79234109	A	G	A	G	0.0453	-0.208134	0.1617	0.00373281	0.540351	0.339932	0.0084	7.698e-08	0.000558802	29.0829
rs73850547	A	G	A	G	0.0333	0.0617765	0.7381	0.293435	0.183735	0.0464715	0.0071	2.846e-06	0.000422718	21.9974
rs7640441	A	C	A	C	0.0358	-0.0608433	0.2383	0.221321	0.217217	0.0493072	0.0074	1.194e-06	0.000449749	23.4047
rs33972313	T	C	T	C	-0.3601	0.732885	0.0319	0.00406414	0.00887831	0.280079	0.0179	4.61e-90	0.00772036	404.707
rs4867910	T	C	T	C	-0.0314	0.053126	0.657	0.112094	0.430865	0.0674434	0.0068	3.454e-06	0.000409757	21.3227
rs1344896862	T	C	T	C	-0.039	0.0016956	0.6585	0.643702	0.968855	0.0434269	0.0066	3.642e-09	0.000670831	34.9174
rs1165189	A	C	A	C	-0.0378	0.0339459	0.7469	0.903558	0.623132	0.0690777	0.0071	1.184e-07	0.00054462	28.3444
rs868822	T	G	T	G	-0.0329	-0.069926	0.2648	0.500007	0.0915083	0.0414377	0.0071	3.303e-06	0.000412628	21.4721
rs2941484	T	C	T	C	0.0341	0.028491	0.4514	0.435317	0.494105	0.0416661	0.0063	6.372e-08	0.000562919	29.2973
rs10758628	A	C	A	C	0.0304	-0.118985	0.4567	0.162565	0.0368088	0.0569883	0.0063	1.275e-06	0.00044744	23.2845
Vitamin D
SNP	effect_allele.exposure	other_allele.exposure	effect_allele.outcome	other_allele.outcome	beta.exposure	beta.outcome	eaf.exposure	eaf.outcome	pval.outcome	se.outcome	se.exposure	pval.exposure	R2	Fstat
rs10888491	A	T	G	A	0.0104	-0.0346783	0.5	0.723091	0.451492	0.0460578	0.0023	4.864e-06	0.000299593	20.4461
rs11203339	T	C	T	C	-0.0105	-0.0210066	0.5	0.15925	0.709291	0.0563468	0.0023	4.461e-06	0.000303979	20.8412
rs1809851	A	G	T	A	0.0096	-0.00532284	0.5	0.478276	0.899986	0.0423527	0.002	2.952e-06	0.000301481	23.04
rs11195965	A	G	A	T	0.0228	-0.0103349	0.5	0.233146	0.83664	0.0501223	0.0045	4.121e-07	0.000338979	25.6711
rs2597193	T	G	T	C	-0.0404	0.0327913	0.5	0.221225	0.507416	0.0494689	0.0084	1.352e-06	0.000397555	23.1315
rs10741657	T	C	T	C	-0.0104	0.0364865	0.5	0.361233	0.396259	0.0430102	0.0021	8.564e-07	0.000314324	24.5261
rs12785878	T	C	A	C	-0.0892	0.0341382	0.5	0.312576	0.446811	0.0448749	0.0023	0	0.0188639	1504.09
rs10745742	A	G	A	G	0.012	-0.00425624	0.5	0.492813	0.918594	0.041644	0.0022	8.62e-08	0.000429208	29.7521
rs8018720	T	C	G	C	0.0263	0.0175423	0.5	0.681682	0.692444	0.0443502	0.0027	8.141e-23	0.0013256	94.882
rs17082722	A	T	C	T	0.0118	-0.432152	0.5	0.0161114	0.0123936	0.17281	0.0025	2.213e-06	0.000353796	22.2784
rs904856	A	T	G	A	0.01	0.0165386	0.5	0.127638	0.787987	0.0614991	0.0022	4.693e-06	0.000298078	20.6612
rs17216707	A	G	A	G	0.0099	0.0839304	0.5	0.916381	0.277233	0.0772444	0.0022	4.903e-06	0.000295236	20.25
rs204286	T	C	T	A	-0.0094	0.0303064	0.5	0.221111	0.540524	0.0495186	0.002	4.043e-06	0.000301867	22.09
rs4821976	A	T	A	G	-0.0157	-0.0265272	0.5	0.912135	0.714588	0.072538	0.0032	6.309e-07	0.000339618	24.0713
rs6780224	T	G	A	G	0.0363	-0.138002	0.5	0.0660154	0.0976804	0.083324	0.0022	3.812e-62	0.00346382	272.25
rs12507653	T	G	T	A	0.0181	0.00011765	0.5	0.609678	0.997814	0.042933	0.0023	4.181e-15	0.000990304	61.9301
rs3755967	T	C	T	C	0.0105	0.0312976	0.5	0.27508	0.497525	0.0461352	0.0022	1.248e-06	0.000345647	22.7789
rs7675387	T	C	A	C	0.0165	-0.310338	0.5	0.00568884	0.274901	0.284232	0.0022	1.876e-14	0.000812616	56.25
rs793000	T	C	T	C	-0.0703	-0.078001	0.5	0.658441	0.0753973	0.0438691	0.0149	2.221e-06	0.000639761	22.2607
rs7781168	C	G	A	G	-0.0168	-0.0354626	0.5	0.133672	0.55933	0.0607406	0.0029	4.716e-09	0.000492331	33.56
rs6982502	A	G	A	G	0.0187	0.0524629	0.5	0.562087	0.205777	0.0414641	0.0022	6.263e-17	0.000972917	72.25
rs914787	A	G	A	G	0.01	0.0305489	0.5	0.200484	0.556245	0.0519162	0.0021	2.74e-06	0.000339606	22.6757
Retinol (Vitamin A)
SNP	effect_allele.exposure	other_allele.exposure	effect_allele.outcome	other_allele.outcome	beta.exposure	beta.outcome	eaf.exposure	eaf.outcome	pval.outcome	se.outcome	se.exposure	pval.exposure	R2	Fstat
rs1667229	T	A	C	T	0.101271	0.0861579	0.520114	0.908865	0.236677	0.0728095	0.0154605	5.7425e-11	6.17635e-05	42.9065
rs1667229	C	T	C	T	0.0990269	0.0861579	0.526657	0.908865	0.236677	0.0728095	0.0154211	1.34914e-10	5.93589e-05	41.2359
Vitamin K (1st model)
SNP	effect_allele.exposure	other_allele.exposure	effect_allele.outcome	other_allele.outcome	beta.exposure	beta.outcome	eaf.exposure	eaf.outcome	pval.outcome	se.outcome	se.exposure	pval.exposure	R2	Fstat
rs964184	G	C	G	C	0.23	-0.0729053	0.15	0.278511	0.115825	0.0463615	0.042	5.91e-08	0.0138453	29.9887
rs2108622	T	C	T	C	0.16	-0.0361897	0.3	0.283765	0.433543	0.0462108	0.032	8.78e-07	0.0115687	25
rs2192574	C	T	C	T	0.28	0.229719	0.11	0.00423267	0.498321	0.339252	0.058	1.82e-06	0.0107931	23.3056
rs4852146	C	T	C	T	0.18	-0.0488824	0.33	0.195138	0.354662	0.0528125	0.037	2.08e-06	0.0109586	23.6669
Vitamin K (2nd model)
SNP	effect_allele.exposure	other_allele.exposure	effect_allele.outcome	other_allele.outcome	beta.exposure	beta.outcome	eaf.exposure	eaf.outcome	pval.outcome	se.outcome	se.exposure	pval.exposure	R2	Fstat
rs964184	G	C	G	C	0.14	-0.0729053	0.15	0.278511	0.115825	0.0463615	0.042	5.91e-08	0.00517491	11.1111
rs2108622	T	C	T	C	0.16	-0.0361897	0.3	0.283765	0.433543	0.0462108	0.031	2.9e-07	0.0123178	26.6389
rs2192574	C	T	C	T	0.28	0.229719	0.11	0.00423267	0.498321	0.339252	0.057	1.49e-06	0.0111709	24.1305
rs4852146	C	T	C	T	0.19	-0.0488824	0.33	0.195138	0.354662	0.0528125	0.035	1.42e-07	0.0136088	29.4694
rs6862071	T	A	T	A	-1.14	0.0703531	0.01	0.146199	0.229568	0.0585557	0.22	1.35e-07	0.0124147	26.8512
Vitamin K (3rd model)
SNP	effect_allele.exposure	other_allele.exposure	effect_allele.outcome	other_allele.outcome	beta.exposure	beta.outcome	eaf.exposure	eaf.outcome	pval.outcome	se.outcome	se.exposure	pval.exposure	R2	Fstat
rs2108622	T	C	T	C	0.16	-0.0361897	0.3	0.283765	0.433543	0.0462108	0.032	9.68e-07	0.0115687	25
rs2192574	C	T	C	T	0.29	0.229719	0.11	0.00423267	0.498321	0.339252	0.058	8.23e-07	0.0115687	25
rs4852146	C	T	C	T	0.18	-0.0488824	0.33	0.195138	0.354662	0.0528125	0.038	3.23e-06	0.0103953	22.4377
rs6862071	T	A	T	A	-1.09	0.0703531	0.01	0.146199	0.229568	0.0585557	0.23	1.73e-06	0.0104053	22.4594
Vitamin B12
SNP	effect_allele.exposure	other_allele.exposure	effect_allele.outcome	other_allele.outcome	beta.exposure	beta.outcome	eaf.exposure	eaf.outcome	pval.outcome	se.outcome	se.exposure	pval.exposure	R2	Fstat
rs1801222	G	A	G	A	0.12	-0.00450293	0.59	0.842575	0.937839	0.0577397	0.007	3.3e-75	0.00640704	293.878
rs41281112	C	T	C	T	0.18	-0.0675959	0.95	0.960698	0.531562	0.108046	0.015	8.9e-35	0.00314974	144
rs3742801	T	C	T	C	0.05	0.106636	0.29	0.239549	0.027717	0.0484429	0.007	1.7e-13	0.00111838	51.0204
rs602662	A	G	A	G	0.17	-1.07148	0.6	5.40628e-05	0.736185	3.18031	0.007	2.4e-139	0.0127784	589.796
rs2270655	G	C	G	C	0.1	-0.0713076	0.94	0.906843	0.319156	0.07158	0.015	2.2e-13	0.000974265	44.4444
rs1141321	C	T	C	T	0.07	-0.0794203	0.63	0.777236	0.108901	0.0495401	0.007	3.6e-26	0.00218953	100
Vitamin B6
SNP	effect_allele.exposure	other_allele.exposure	effect_allele.outcome	other_allele.outcome	beta.exposure	beta.outcome	eaf.exposure	eaf.outcome	pval.outcome	se.outcome	se.exposure	pval.exposure	R2	Fstat
rs4654748	C	T	C	T	1.45	-0.0187313	0.5	0.517398	0.648573	0.0411005	0.281	8e-18	0.00899981	26.6271
Alpha-tocopherol
SNP	effect_allele.exposure	other_allele.exposure	effect_allele.outcome	other_allele.outcome	beta.exposure	beta.outcome	eaf.exposure	eaf.outcome	pval.outcome	se.outcome	se.exposure	pval.exposure	R2	Fstat
rs964184	G	C	G	C	0.04	-0.0729053	0.15	0.278511	0.115825	0.0463615	0.01	8e-12	0.00423168	16
Gamma and beta-tocopherol
SNP	effect_allele.exposure	other_allele.exposure	effect_allele.outcome	other_allele.outcome	beta.exposure	beta.outcome	eaf.exposure	eaf.outcome	pval.outcome	se.outcome	se.exposure	pval.exposure	R2	Fstat
rs62508088	T	C	T	C	0.164877	0.102321	0.0992	0.0649925	0.232933	0.0857798	0.0179	1e-21	0.0146764	84.8422
Magnesium
SNP	effect_allele.exposure	other_allele.exposure	effect_allele.outcome	other_allele.outcome	beta.exposure	beta.outcome	eaf.exposure	eaf.outcome	pval.outcome	se.outcome	se.exposure	pval.exposure	R2	Fstat
rs6667005	T	C	T	C	0.02947	0.0662873	0.7844	0.904537	0.34972	0.0708855	0.004962	2.859e-09	0.000242255	35.2734
rs2818759	G	T	G	T	0.03013	-0.0826534	0.344	0.225736	0.0950938	0.0495192	0.00441	8.385e-12	0.000320563	46.679
rs1890185	A	G	A	G	-0.02732	-0.0284304	0.5875	0.544795	0.49253	0.0414261	0.004063	1.745e-11	0.000310502	45.2135
rs34872471	T	C	T	C	0.04058	-0.381076	0.7066	0.958629	0.000302684	0.105474	0.004434	5.557e-20	0.000575061	83.7592
rs773725592	T	G	T	G	-0.03358	0.02925	0.2763	0.204946	0.570851	0.0516055	0.004637	4.426e-13	0.000360132	52.443
rs7894336	C	T	C	T	0.06273	-0.0123872	0.4679	0.587039	0.767335	0.0418681	0.004011	3.995e-55	0.00167744	244.594
rs7077696	A	G	A	G	0.02798	0.0647772	0.7797	0.962807	0.554969	0.10973	0.00501	2.335e-08	0.000214219	31.1903
rs7946549	T	A	T	A	0.04303	-0.00783915	0.5441	0.851289	0.893042	0.0583025	0.004036	1.521e-26	0.000780248	113.669
rs606970	A	G	A	G	-0.02401	-0.0868406	0.5289	0.361895	0.0432192	0.0429567	0.00432	2.741e-08	0.000212156	30.8899
rs3925584	T	C	T	C	0.07105	-0.0581785	0.5475	0.683128	0.19109	0.0445007	0.00402	6.725e-70	0.00214129	312.375
rs592859	C	G	C	G	0.03162	-0.0106836	0.1578	0.363579	0.804822	0.0432339	0.005773	4.312e-08	0.000206045	30
rs142601087	T	C	T	C	0.02922	-0.0753684	0.806	0.835396	0.179733	0.0561789	0.005168	1.573e-08	0.000219559	31.968
rs2510467	A	G	A	G	0.03135	0.0333902	0.4299	0.101332	0.629732	0.0692593	0.004437	1.588e-12	0.00034283	49.9225
rs11234579	C	T	C	T	-0.02714	0.0156472	0.6373	0.981831	0.921822	0.159439	0.004453	1.095e-09	0.000255114	37.1462
rs17832417	A	T	A	T	0.03899	-0.0404545	0.6265	0.736844	0.389989	0.04706	0.004404	8.472e-19	0.000538157	78.3812
rs1951970373	A	G	A	G	-0.04637	-0.0598912	0.538	0.488419	0.153185	0.0419297	0.004121	2.254e-29	0.000869005	126.61
rs11614506	T	C	T	C	0.03278	0.0624821	0.7819	0.917634	0.4154	0.076719	0.004892	2.086e-11	0.000308349	44.8999
rs35347302	G	A	G	A	-0.02671	0.0168347	0.7702	0.829256	0.758108	0.0546641	0.004774	2.204e-08	0.000214991	31.3028
rs12230212	T	A	T	A	0.1637	-0.0894236	0.989	0.973699	0.49734	0.131761	0.02743	2.392e-09	0.000244608	35.616
rs636264	G	A	G	A	-0.03387	-0.00770882	0.2082	0.498703	0.852093	0.0413456	0.005236	9.925e-11	0.000287367	41.8438
rs303968	T	C	T	C	-0.03532	-0.0988117	0.6028	0.156981	0.0827413	0.0569521	0.004198	3.981e-17	0.000486045	70.7875
rs3783297	T	C	T	C	0.02579	-0.027849	0.6433	0.621392	0.511376	0.0424077	0.004293	1.885e-09	0.000247859	36.0895
rs3848132	T	A	T	A	-0.04543	0.0279768	0.723	0.619816	0.513643	0.042832	0.004775	1.82e-21	0.000621441	90.5188
rs4077450	G	T	G	T	-0.03324	-0.0202583	0.2184	0.40639	0.642432	0.0436318	0.005478	1.305e-09	0.000252871	36.8195
rs12918968	A	C	A	C	-0.03944	0.0171206	0.5741	0.415449	0.683558	0.0420021	0.004172	3.251e-21	0.00061355	89.3687
rs9897596	T	C	T	C	-0.02319	-0.00461558	0.4911	0.809943	0.930262	0.0527405	0.004061	1.127e-08	0.000223959	32.6089
rs1035283	G	A	G	A	-0.06605	0.0751897	0.9368	0.915965	0.337719	0.0784303	0.00826	1.274e-15	0.000439062	63.9419
rs2060289317	C	T	C	T	-0.08407	0.00900111	0.3015	0.630855	0.832744	0.0426222	0.004691	8.013e-72	0.00220153	321.182
rs1989078891	A	G	A	G	0.02973	0.00181298	0.6835	0.717249	0.968537	0.0459648	0.004521	4.816e-11	0.000296977	43.2435
rs112510641	G	A	G	A	0.03035	-0.210823	0.6104	0.975875	0.118567	0.135072	0.00418	3.863e-13	0.000362025	52.7187
rs17794420	G	A	G	A	0.02859	-0.00403055	0.5174	0.72372	0.930257	0.0460524	0.004373	6.186e-11	0.000293544	42.7434
rs711819	T	C	T	C	-0.03593	-0.0186766	0.2421	0.573434	0.654309	0.0417089	0.004965	4.611e-13	0.000359626	52.3692
rs12464156	T	C	T	C	-0.02627	-0.14577	0.5962	0.890312	0.0251459	0.0651003	0.004107	1.58e-10	0.000280983	40.9139
rs3732215	G	C	G	C	-0.02364	-0.0643757	0.4801	0.389496	0.129467	0.0424584	0.003994	3.261e-09	0.000240605	35.0331
rs58560619	T	C	T	C	0.02335	0.0871503	0.4936	0.964667	0.444557	0.113994	0.004079	1.043e-08	0.000225061	32.7692
rs11694498	T	A	T	A	-0.04061	0.00611982	0.6086	0.59721	0.884812	0.042243	0.004166	1.877e-22	0.000652342	95.0227
rs219782	A	G	A	G	-0.06371	0.274976	0.7483	0.99153	0.211268	0.219966	0.004632	4.745e-43	0.00129791	189.181
rs6003469	A	C	A	C	0.04485	4.60524e-05	0.6924	0.990074	0.999824	0.208252	0.004437	5.105e-24	0.000701411	102.175
rs1273884	G	A	G	A	0.04993	-0.0551656	0.5595	0.858354	0.348444	0.0588364	0.004091	2.87e-34	0.00102224	148.958
rs7374260	T	C	T	C	0.02461	0.0110255	0.5278	0.138094	0.855307	0.060463	0.003992	7.037e-10	0.000261012	38.0051
rs7039	C	G	C	G	0.03185	-0.0146444	0.479	0.366223	0.733588	0.0430267	0.004072	5.261e-15	0.000420099	61.1791
rs1229984	T	C	T	C	0.07801	-0.00398157	0.03517	0.756115	0.936473	0.049955	0.01116	2.785e-12	0.00033555	48.8621
rs1755002318	T	C	T	C	0.02519	0.0340222	0.5678	0.103597	0.615349	0.0677122	0.004601	4.357e-08	0.00020587	29.9745
rs13143189	G	A	G	A	0.02938	-0.0167374	0.5727	0.798169	0.776142	0.058862	0.004194	2.474e-12	0.000337001	49.0735
rs13146355	G	A	G	A	-0.06525	0.0767422	0.5558	0.784114	0.130071	0.0506943	0.004024	3.912e-59	0.00180299	262.933
rs10043693	A	G	A	G	0.03589	0.046375	0.6921	0.829105	0.397676	0.054831	0.004433	5.629e-16	0.000450077	65.5468
rs1743069877	C	T	C	T	0.02378	-0.0326458	0.5502	0.751327	0.502243	0.0486551	0.004199	1.475e-08	0.000220276	32.0724
rs2542713	A	C	A	C	0.02645	-0.0163654	0.4504	0.436801	0.696257	0.0419219	0.004186	2.642e-10	0.000274198	39.9257
rs1258226001	A	T	A	T	0.05615	0.0314903	0.8149	0.780094	0.542237	0.0516714	0.005266	1.529e-26	0.000780423	113.694
rs1467017814	G	T	G	T	-0.05568	0.0116635	0.1741	0.245076	0.809099	0.0482782	0.005631	4.708e-23	0.000671223	97.7749
rs2439722	T	C	T	C	-0.02569	0.014967	0.528	0.442624	0.724326	0.0424375	0.00424	1.363e-09	0.000252126	36.711
rs623297	C	T	C	T	0.02897	-0.0199204	0.7303	0.891006	0.764862	0.0666007	0.004862	2.562e-09	0.000243833	35.5032
rs13193692	G	T	G	T	-0.03149	0.0729905	0.7824	0.828918	0.215991	0.0589937	0.005055	4.691e-10	0.000266513	38.8064
rs77759957	A	G	A	G	0.0746	0.192284	0.9728	0.969627	0.116684	0.122564	0.01319	1.541e-08	0.000219697	31.9881
rs7742789	C	T	C	T	0.05486	0.0328971	0.6933	0.651116	0.447391	0.0432987	0.004413	1.762e-35	0.00106051	154.541
rs10952168	G	A	G	A	0.02429	0.0207302	0.4401	0.296283	0.664205	0.0477527	0.004443	4.57e-08	0.000205279	29.8884
rs869287551	A	T	A	T	-0.04194	0.103957	0.8064	0.949163	0.272025	0.094643	0.00508	1.516e-16	0.000468012	68.16
rs66778952	T	G	T	G	-0.02741	0.0367566	0.6696	0.871471	0.55172	0.0617566	0.004336	2.573e-10	0.000274443	39.9613
rs7850067	A	G	A	G	0.04308	0.136529	0.485	0.858685	0.0315989	0.0635183	0.004081	4.786e-26	0.000764922	111.434
rs898287122	G	C	G	C	0.02687	0.0329304	0.6607	0.580812	0.450459	0.0436367	0.004233	2.192e-10	0.000276726	40.2939
rs1252526575	C	T	C	T	-0.04157	0.106869	0.6695	0.942634	0.221135	0.0873455	0.004504	2.687e-20	0.000584844	85.185
rs3824347	A	G	A	G	0.05695	0.0362641	0.5864	0.577976	0.391237	0.0422966	0.004257	8.349e-41	0.00122794	178.97
Potassium
SNP	effect_allele.exposure	other_allele.exposure	effect_allele.outcome	other_allele.outcome	beta.exposure	beta.outcome	eaf.exposure	eaf.outcome	pval.outcome	se.outcome	se.exposure	pval.exposure	R2	Fstat
rs880315	T	C	T	C	0.04161	0.0481049	0.6739	0.316941	0.277886	0.0443329	0.002572	7.72e-59	0.000433317	261.73
rs3790604	C	A	C	A	0.04697	0.0772861	0.9322	0.704604	0.0904459	0.045649	0.004789	1.12e-22	0.000159302	96.1948
rs78132593	C	A	C	A	0.01948	-0.187028	0.8381	0.95559	0.0648433	0.101297	0.003462	1.87e-08	5.24374e-05	31.6609
rs11264363	G	C	G	C	0.0252	0.0188477	0.4285	0.239995	0.707162	0.050171	0.002659	2.78e-21	0.000148744	89.8182
rs143341259	T	C	T	C	0.04981	-0.230016	0.9743	0.994001	0.432119	0.2928	0.008639	8.33e-09	5.564e-05	33.2435
rs199680901	C	T	C	T	-0.01837	0.0285983	0.6385	0.30637	0.531829	0.0457414	0.002631	3.01e-12	8.07387e-05	48.7502
rs1609829	T	C	T	C	-0.01753	-0.0922637	0.293	0.493212	0.0300501	0.042529	0.002702	9.06e-11	6.97112e-05	42.0914
rs4846476	G	C	G	C	0.01665	-0.0123041	0.7784	0.736888	0.792856	0.0468544	0.002851	5.38e-09	5.64871e-05	34.1063
rs6697367	C	T	C	T	-0.01868	-0.0115843	0.6768	0.670563	0.792618	0.0440613	0.002575	4.19e-13	8.71568e-05	52.6259
rs17367435	T	C	T	C	-0.01507	0.159637	0.5555	0.930566	0.0506326	0.0816733	0.002667	1.63e-08	5.28807e-05	31.9286
rs3176466	C	T	C	T	0.04031	0.0620591	0.8668	0.906425	0.383003	0.071138	0.003543	5.89e-30	0.000214353	129.444
rs6703881	T	C	T	C	-0.02296	-0.119488	0.1968	0.0109456	0.558941	0.204458	0.00312	1.91e-13	8.96883e-05	54.1545
rs145391254	C	T	C	T	0.03637	0.332969	0.9666	0.999035	0.655799	0.747033	0.006427	1.57e-08	5.35984e-05	32.0236
rs68012176	T	C	T	C	-0.03616	1.20527	0.1179	0.00238525	0.00703089	0.44716	0.003902	2.01e-20	0.00014222	85.8781
rs11245343	T	C	T	C	-0.02401	-0.0383453	0.7283	0.706047	0.426393	0.0482101	0.002872	6.53e-17	0.000115746	69.8901
rs1426071185	A	G	A	G	-0.02184	-0.00740231	0.3802	0.601	0.860572	0.0421432	0.002547	1.05e-17	0.000121768	73.5271
rs12766550	C	G	C	G	0.02881	0.0415618	0.9417	0.882844	0.515925	0.0639767	0.005162	2.44e-08	5.15903e-05	31.1495
rs4745804	T	C	T	C	-0.01661	0.0480459	0.5313	0.661676	0.271296	0.0436748	0.002577	1.2e-10	6.88051e-05	41.5442
rs2497318	C	T	C	T	-0.02938	-0.153116	0.6293	0.912265	0.0336199	0.0720683	0.002633	6.77e-29	0.000206183	124.509
rs1502282	G	C	G	C	-0.01458	-0.00937315	0.5896	0.618142	0.82473	0.0423233	0.0025	5.62e-09	5.63314e-05	34.0122
rs12803281	C	T	C	T	-0.01661	-0.00524001	0.5864	0.851091	0.928336	0.0582622	0.002465	1.66e-11	7.51991e-05	45.4052
rs1468168529	C	T	C	T	0.02448	0.057373	0.815	0.437216	0.168575	0.0416713	0.00308	2.01e-15	0.00010462	63.1715
rs4936409	A	G	A	G	-0.01693	-0.013331	0.491	0.463709	0.755471	0.0428052	0.002558	3.75e-11	7.25473e-05	43.8039
rs1268195353	T	G	T	G	0.03941	0.0140646	0.6382	0.240508	0.773747	0.0489242	0.002628	8.92e-51	0.000372341	224.886
rs963837	T	C	T	C	0.0215	-0.0425269	0.6211	0.64843	0.335221	0.044131	0.002687	1.29e-15	0.000106032	64.0238
rs1942088677	C	T	C	T	-0.02551	0.038925	0.9136	0.947258	0.671781	0.0918681	0.004305	3.21e-09	5.81553e-05	35.1135
rs4766578	T	A	T	A	0.01805	-1.05428	0.3993	5.32388e-05	0.738846	3.1624	0.002668	1.39e-11	7.58036e-05	45.7702
rs35444	A	G	A	G	-0.0336	-0.0397994	0.6131	0.74469	0.396329	0.0469225	0.00241	3.97e-44	0.000321843	194.377
rs28430881	C	A	C	A	-0.02156	-0.0365612	0.5611	0.484485	0.376978	0.0413833	0.002429	7.34e-19	0.000130475	78.7848
rs66561220	T	C	T	C	-0.02949	-0.0513635	0.7728	0.592293	0.223328	0.0421798	0.003016	1.49e-22	0.000158328	95.6064
rs11564194	C	T	C	T	-0.02113	0.0732343	0.8063	0.981325	0.632566	0.153172	0.003081	7.27e-12	7.78972e-05	47.0344
rs2255390	A	G	A	G	0.02748	-0.0510716	0.4329	0.49525	0.217184	0.0413853	0.002426	1.05e-29	0.000212471	128.307
rs1303347606	A	G	A	G	-0.02281	-0.041844	0.652	0.776581	0.400403	0.0497609	0.002544	3.25e-19	0.000133137	80.3927
rs9603367	C	T	C	T	0.05097	-0.0825642	0.609	0.917558	0.289385	0.0779296	0.002692	7.22e-80	0.000593419	358.492
rs716877	C	G	C	G	0.03596	0.0969586	0.5162	0.852942	0.0970587	0.058434	0.002627	1.35e-42	0.000310259	187.378
rs34917191	T	C	T	C	-0.01332	-0.0447032	0.4203	0.196765	0.389628	0.0519628	0.002409	3.32e-08	5.06352e-05	30.5728
rs35812759	A	G	A	G	0.01552	0.0831023	0.7522	0.827692	0.133442	0.055377	0.002755	1.79e-08	5.25602e-05	31.7351
rs3848132	T	A	T	A	-0.03504	0.0279768	0.7463	0.619816	0.513643	0.042832	0.002922	4.26e-33	0.000238125	143.803
rs690054	C	T	C	T	-0.03594	0.0159321	0.5832	0.707832	0.723456	0.0450257	0.002501	8.68e-47	0.000341917	206.504
rs57484993	A	G	A	G	0.03418	-0.0271554	0.9219	0.886467	0.678349	0.0654794	0.004607	1.22e-13	9.11608e-05	55.0437
rs1433006247	A	C	A	C	0.02374	0.0450488	0.637	0.934819	0.594475	0.0846205	0.002662	4.99e-19	0.000131713	79.5326
rs13333693	A	G	A	G	0.02753	0.0326981	0.7554	0.633979	0.446552	0.0429573	0.00284	3.46e-22	0.000155614	93.9671
rs79392591	C	G	C	G	-0.0245	0.00257602	0.8683	0.906157	0.970695	0.0701203	0.003564	6.53e-12	7.82641e-05	47.256
rs7187932	G	A	G	A	-0.0223	0.0582891	0.7746	0.736374	0.214507	0.0469594	0.002875	9.15e-15	9.96393e-05	60.1636
rs9928653	T	C	T	C	-0.01848	-0.103255	0.7631	0.86046	0.0825689	0.0594797	0.002844	8.46e-11	6.99285e-05	42.2226
rs35619990	C	T	C	T	-0.01762	-0.140595	0.5513	0.0772092	0.0688979	0.0772889	0.002433	4.59e-13	8.6862e-05	52.4478
rs3751767	T	C	T	C	-0.01723	0.0301002	0.6902	0.513299	0.466526	0.0413384	0.002891	2.59e-09	5.88286e-05	35.5201
rs164746	G	A	G	A	-0.02005	-0.16748	0.6178	0.982212	0.292703	0.159169	0.002597	1.22e-14	9.87147e-05	59.6053
rs2168785	C	T	C	T	0.01863	-0.142902	0.3675	0.191925	0.006864	0.0528606	0.002684	4.09e-12	7.97932e-05	48.1793
rs8077544	G	A	G	A	0.01629	-0.027212	0.3428	0.2635	0.56325	0.0470779	0.00285	1.13e-08	5.41089e-05	32.6702
rs7218857	T	C	T	C	-0.02113	-0.0332084	0.5618	0.108175	0.623427	0.0676344	0.002471	1.3e-17	0.000121099	73.1229
rs7222451	G	A	G	A	-0.01388	0.00996019	0.4975	0.212094	0.846247	0.0513654	0.002471	1.99e-08	5.22578e-05	31.5525
rs2064929914	A	G	A	G	0.01947	-0.05231	0.8371	0.941411	0.550386	0.0875949	0.003459	1.87e-08	5.24745e-05	31.6833
rs10502917	T	C	T	C	-0.02136	-0.138706	0.3194	0.277841	0.00318748	0.0470341	0.002766	1.2e-14	9.87632e-05	59.6346
rs12959198	T	C	T	C	-0.02103	-0.0149375	0.7725	0.682815	0.740016	0.0450151	0.002958	1.22e-12	8.37116e-05	50.5455
rs1171399352	A	C	A	C	-0.02835	0.000749591	0.5817	0.674398	0.986921	0.0457263	0.002564	2.19e-28	0.000202452	122.256
rs12975656	G	A	G	A	0.02031	0.00546204	0.5826	0.783936	0.91387	0.0505001	0.0027	5.53e-14	9.37112e-05	56.5838
rs6716091	C	T	C	T	0.02352	0.0945721	0.7446	0.945666	0.309498	0.0930575	0.002796	4.19e-17	0.00011719	70.762
rs4848713	C	T	C	T	0.02442	0.0491062	0.8902	0.481558	0.252976	0.0429569	0.004187	5.65e-09	5.63379e-05	34.0162
rs191079	T	C	T	C	0.01581	-0.0113211	0.5793	0.391353	0.788858	0.0422753	0.002839	2.62e-08	5.1363e-05	31.0122
rs1427298	C	T	C	T	-0.01837	0.042086	0.6201	0.406943	0.317557	0.0421074	0.002624	2.67e-12	8.117e-05	49.0107
rs1551287	C	T	C	T	0.02749	-0.0570199	0.2156	0.00492544	0.836369	0.276072	0.00299	4.04e-20	0.000139987	84.5293
rs2195880	C	G	C	G	0.01569	-0.0875736	0.7004	0.690336	0.0493222	0.0445487	0.002629	2.46e-09	5.89901e-05	35.6176
rs62193645	C	T	C	T	0.03441	0.0255324	0.8796	0.887453	0.695903	0.0653241	0.003785	1.04e-19	0.000136873	82.649
rs1275979	T	C	T	C	-0.03297	-0.0325164	0.4719	0.775903	0.514848	0.0499247	0.002568	1.09e-37	0.000272941	164.834
rs11124938	C	A	C	A	-0.02548	0.14353	0.7812	0.973968	0.278631	0.132481	0.002987	1.57e-17	0.000120508	72.766
rs6108787	T	G	T	G	0.01367	0.0383956	0.5405	0.513267	0.352183	0.0412695	0.002403	1.31e-08	5.35977e-05	32.3616
rs1431175435	A	G	A	G	0.01961	-0.0290832	0.5497	0.678403	0.517893	0.044979	0.002464	1.81e-15	0.000104898	63.3394
rs4809849	C	T	C	T	0.01779	-0.0403975	0.4172	0.363303	0.353266	0.0435191	0.002675	3.03e-11	7.32508e-05	44.2287
rs114048605	C	T	C	T	-0.1319	-0.578772	0.9894	0.99963	0.647532	1.26592	0.02131	6.28e-10	0.000217705	38.3109
rs1989061	T	C	T	C	0.01826	-0.061034	0.3219	0.117074	0.347423	0.0649576	0.002709	1.62e-11	7.52473e-05	45.4343
rs1997596	C	T	C	T	-0.01956	-0.10184	0.666	0.750942	0.0365039	0.0486977	0.002733	8.62e-13	8.48324e-05	51.2222
rs2823263	T	C	T	C	-0.02564	0.0146557	0.7425	0.714898	0.749297	0.0458612	0.002846	2.17e-19	0.000134415	81.1645
rs219791	T	G	T	G	0.0173	0.12314	0.6668	0.954628	0.219479	0.100284	0.002688	1.26e-10	6.86031e-05	41.4222
rs13072118	C	T	C	T	0.0161	-0.00671189	0.4291	0.484606	0.871	0.0413322	0.002608	6.93e-10	6.31174e-05	38.1098
rs9822474	A	G	A	G	-0.01603	-0.0662202	0.5519	0.272492	0.152582	0.0462926	0.00239	2.06e-11	7.45039e-05	44.9854
rs6794202	C	T	C	T	0.02384	1.07123	0.7896	0.999865	0.590702	1.9918	0.003025	3.39e-15	0.000102862	62.11
rs1273886	A	G	A	G	0.02013	-0.0389127	0.6749	0.872512	0.529843	0.0619388	0.002776	4.3e-13	8.70865e-05	52.5834
rs780647553	A	G	A	G	0.01972	-0.0818921	0.152	0.0155782	0.63268	0.171337	0.003549	2.83e-08	5.11352e-05	30.8746
rs13072590	G	A	G	A	0.01745	0.00462221	0.786	0.4786	0.917635	0.0446967	0.003135	2.69e-08	5.13137e-05	30.9825
rs820429	G	T	G	T	-0.04348	-0.0302374	0.6755	0.364303	0.516932	0.0466567	0.002787	7.92e-55	0.000402968	243.391
rs1979845	C	T	C	T	0.03115	0.0328217	0.8267	0.921384	0.66715	0.0763186	0.003306	4.62e-21	0.000147023	88.779
rs9821489	G	A	G	A	0.04282	0.0210065	0.8886	0.913398	0.777106	0.0742036	0.004507	2.2e-21	0.000149484	90.2648
rs4677143	A	G	A	G	0.01596	-0.0117978	0.6379	0.439171	0.77683	0.041622	0.002609	9.7e-10	6.1977e-05	37.4212
rs1452265382	G	T	G	T	-0.01667	-0.0367355	0.4695	0.700431	0.422162	0.0457663	0.00243	7.13e-12	7.79408e-05	47.0607
rs10032927	A	T	A	T	0.01561	0.00313218	0.5837	0.663912	0.943419	0.0441318	0.002494	4.01e-10	6.48821e-05	39.1754
rs6816915	G	A	G	A	-0.01441	-0.0545878	0.4714	0.0937837	0.44351	0.0712375	0.002594	2.83e-08	5.111e-05	30.8594
rs12509595	T	C	T	C	0.03557	0.108244	0.7552	0.700839	0.0164203	0.0451123	0.002892	9.95e-35	0.000250497	151.276
rs4485922	A	G	A	G	-0.01442	-0.0751383	0.46	0.416508	0.0741687	0.0420808	0.002442	3.56e-09	5.77503e-05	34.869
rs7726795	T	C	T	C	0.02854	0.0488495	0.6314	0.733784	0.295779	0.0467223	0.002657	7.04e-27	0.000191065	115.378
rs34070447	A	G	A	G	0.02013	-0.0113205	0.5474	0.554553	0.787595	0.0420159	0.00238	2.89e-17	0.000118474	71.5375
rs11743019	A	G	A	G	-0.02052	0.0354736	0.7361	0.830313	0.519645	0.0550925	0.002981	6.04e-12	7.8476e-05	47.3839
rs4867732	C	G	C	G	0.02908	-0.0607214	0.9196	0.506265	0.141873	0.0413393	0.004584	2.3e-10	6.66516e-05	40.2439
rs6877631	T	C	T	C	-0.0154	0.0546275	0.6149	0.829878	0.333897	0.0565329	0.002594	2.99e-09	5.83736e-05	35.2453
rs697976	T	C	T	C	0.01364	0.0903387	0.4779	0.567388	0.0299995	0.0416289	0.0024	1.34e-08	5.34962e-05	32.3003
rs6941546	G	A	G	A	-0.02568	0.0572282	0.9129	0.750629	0.233214	0.0480054	0.004349	3.63e-09	5.77466e-05	34.8667
rs761356	T	C	T	C	0.02838	0.0510058	0.6163	0.540471	0.223225	0.0418767	0.002531	3.76e-29	0.000208204	125.73
rs2327429	T	C	T	C	-0.02284	0.0330988	0.737	0.482562	0.422422	0.0412587	0.002788	2.65e-16	0.000111147	67.113
rs2569882	T	C	T	C	-0.01474	-0.0159816	0.5253	0.224243	0.753689	0.0509327	0.002462	2.21e-09	5.93654e-05	35.8442
rs2761244	T	C	T	C	0.01525	0.0656193	0.3969	0.295954	0.153011	0.0459206	0.002484	8.53e-10	6.24237e-05	37.6909
rs210139	A	C	A	C	-0.01598	0.00876466	0.5911	0.341196	0.839926	0.043392	0.0024	2.89e-11	7.34242e-05	44.3334
rs1214759	A	G	A	G	-0.01681	-0.0339582	0.4192	0.348491	0.432524	0.0432655	0.002573	6.59e-11	7.06912e-05	42.6831
rs55650455	T	C	T	C	-0.01947	-0.0180451	0.8204	0.917219	0.811306	0.0755843	0.003288	3.26e-09	5.80742e-05	35.0646
rs111972532	T	C	T	C	0.03879	-0.129876	0.8139	0.987193	0.478696	0.183337	0.003086	3.39e-36	0.000261622	157.997
rs75741381	C	G	C	G	-0.01862	0.0823565	0.7999	0.517489	0.0483574	0.0417161	0.003124	2.6e-09	5.88372e-05	35.5253
rs62435145	G	T	G	T	-0.0256	0.0202097	0.434	0.68576	0.65408	0.0451008	0.0027	2.68e-21	0.000148877	89.8985
rs71537958	G	C	G	C	-0.01936	0.0175704	0.7389	0.583825	0.677594	0.042262	0.002891	2.22e-11	7.42715e-05	44.8451
rs10265221	T	C	T	C	-0.03723	0.0582849	0.7481	0.954308	0.556153	0.099029	0.002886	5.03e-38	0.000275558	166.415
rs61169316	G	A	G	A	0.01814	0.0767295	0.7215	0.371055	0.0729124	0.0427849	0.002753	4.56e-11	7.1907e-05	43.4172
rs1431882283	C	T	C	T	0.0605	0.0177445	0.127	0.408615	0.67876	0.042845	0.003746	1.27e-58	0.000431845	260.841
rs6961048	C	G	C	G	0.04642	0.0223105	0.8895	0.9539	0.827367	0.102304	0.003761	5.76e-35	0.000252252	152.336
rs576943137	C	T	C	T	-0.02548	-0.163743	0.8922	0.897704	0.0193568	0.0700177	0.004521	1.79e-08	5.26074e-05	31.7636
rs3802177	G	A	G	A	0.01547	0.0977379	0.7385	0.570221	0.0186345	0.0415418	0.00278	2.7e-08	5.12872e-05	30.9664
rs7836572	T	C	T	C	0.02144	0.0518025	0.4105	0.340212	0.234099	0.0435364	0.002459	2.91e-18	0.000125898	76.0208
rs12549572	T	C	T	C	0.02422	0.0949195	0.6728	0.343247	0.029134	0.0435078	0.002648	6.11e-20	0.000138545	83.6589
rs28416181	T	G	T	G	0.02165	0.0280531	0.71	0.625215	0.508955	0.0424748	0.002647	3.04e-16	0.00011079	66.8972
rs4737371	G	A	G	A	-0.02244	-0.0630783	0.8207	0.856336	0.306997	0.0617481	0.003276	7.74e-12	7.77077e-05	46.92
rs4461961	C	T	C	T	0.01818	0.0203062	0.6471	0.630999	0.637194	0.0430558	0.002611	3.43e-12	8.02933e-05	48.4813
rs1854158822	T	C	T	C	-0.0279	-0.081191	0.5014	0.47372	0.0494159	0.0413189	0.002425	1.38e-30	0.000219195	132.369
rs869287551	A	T	A	T	-0.03231	0.103957	0.8437	0.949163	0.272025	0.094643	0.003411	2.96e-21	0.000148589	89.7244
rs10811662	G	A	G	A	0.01906	0.214371	0.8401	0.55531	2.68124e-07	0.0416694	0.003305	8.2e-09	5.50832e-05	33.2585
rs28558845	G	C	G	C	-0.02063	0.0121958	0.82	0.736192	0.794983	0.0469347	0.003066	1.76e-11	7.49828e-05	45.2746
Iron
SNP	effect_allele.exposure	other_allele.exposure	effect_allele.outcome	other_allele.outcome	beta.exposure	beta.outcome	eaf.exposure	eaf.outcome	pval.outcome	se.outcome	se.exposure	pval.exposure	R2	Fstat
rs10831924	T	C	T	C	0.06204	0.024615	0.9131	0.961204	0.82383	0.110568	0.007982	8.06e-15	0.000473618	60.4116
rs1958078	A	C	A	C	-0.03145	0.328644	0.2447	0.000999279	0.626638	0.675578	0.005338	3.94e-09	0.000272195	34.7124
rs12328766	A	G	A	G	0.03348	0.00680005	0.6129	0.946712	0.939893	0.0901816	0.004341	1.29e-14	0.00046634	59.4828
rs13007705	C	T	C	T	-0.02771	0.0237544	0.544	0.391798	0.582225	0.043179	0.004194	4.05e-11	0.00034228	43.6532
rs855791	A	G	A	G	-0.1527	-0.0682292	0.3768	0.565565	0.102001	0.0417246	0.004498	2.09e-252	0.00895869	1152.5
rs5995385	T	C	T	C	0.02734	-0.0446549	0.5347	0.663134	0.304912	0.0435251	0.004294	1.98e-10	0.000317869	40.539
rs2294915	C	T	C	T	-0.03195	-0.0459043	0.7616	0.548878	0.267574	0.0414049	0.005059	2.78e-10	0.000312745	39.8853
rs8177252	C	A	C	A	-0.05473	0.0507079	0.6848	0.534263	0.220833	0.0414173	0.00463	3.25e-32	0.00109478	139.73
rs218248	G	A	G	A	-0.03636	0.016993	0.8382	0.723287	0.71329	0.0462467	0.00575	2.64e-10	0.000313538	39.9864
rs9402686	G	A	G	A	-0.05435	0.000564833	0.7844	0.626077	0.989392	0.0424838	0.005267	6.25e-25	0.000834495	106.481
rs72839066	A	G	A	G	-0.1163	1.193	0.9694	0.999961	0.759445	3.89601	0.01327	1.99e-18	0.000607468	76.81
rs806970	C	T	C	T	0.05669	-0.15807	0.945	0.997344	0.737516	0.471645	0.009471	2.22e-09	0.000283444	35.8279
rs7385804	C	A	C	A	-0.05785	-0.0328803	0.357	0.151242	0.568585	0.0576708	0.004417	3.75e-39	0.00134364	171.535
Zinc
SNP	effect_allele.exposure	other_allele.exposure	effect_allele.outcome	other_allele.outcome	beta.exposure	beta.outcome	eaf.exposure	eaf.outcome	pval.outcome	se.outcome	se.exposure	pval.exposure	R2	Fstat
rs7148590	A	G	A	G	-0.14	-0.0912761	0.5	0.604018	0.0308105	0.042267	0.026	1.4e-07	0.0110244	28.9941
rs10484100	G	A	G	A	-0.209	-0.131034	0.5	0.0595922	0.133599	0.0873527	0.045	3.3e-06	0.00822508	21.5709
rs2120019	C	T	C	T	-0.287	0.00612953	0.5	0.504343	0.88202	0.0413017	0.033	1.55e-18	0.0282583	75.6373
rs4333127	A	G	A	G	0.218	-0.0872624	0.5	0.809091	0.098436	0.0528068	0.047	3e-06	0.00820351	21.5138
rs11763353	G	A	G	A	-0.192	-0.828741	0.5	0.00362366	0.0308806	0.383924	0.039	7e-07	0.00923219	24.2367
rs1532423	A	G	A	G	0.178	0.0194469	0.5	0.608394	0.645257	0.0422427	0.026	6.4e-12	0.017701	46.8698
Copper
SNP	effect_allele.exposure	other_allele.exposure	effect_allele.outcome	other_allele.outcome	beta.exposure	beta.outcome	eaf.exposure	eaf.outcome	pval.outcome	se.outcome	se.exposure	pval.exposure	R2	Fstat
rs2769264	G	T	G	T	0.313	-0.0334253	0.5	0.309693	0.462064	0.0454487	0.034	3e-20	0.0315548	84.7483
rs1308125328	C	T	C	T	1.262	0.0248701	0.5	0.166454	0.666102	0.0576359	0.27	3e-06	0.00832949	21.847
rs10014072	G	A	G	A	-0.164	-0.00914565	0.5	0.479171	0.824524	0.0412469	0.034	1e-06	0.00886588	23.2664
rs12153606	T	G	T	G	-0.159	0.129834	0.5	0.00254507	0.785378	0.476773	0.034	2e-06	0.00833796	21.8694
rs3857536	T	C	T	C	-0.129	0.00467184	0.5	0.646792	0.913231	0.042875	0.028	4e-06	0.00809456	21.2258
Selenium
SNP	effect_allele.exposure	other_allele.exposure	effect_allele.outcome	other_allele.outcome	beta.exposure	beta.outcome	eaf.exposure	eaf.outcome	pval.outcome	se.outcome	se.exposure	pval.exposure	R2	Fstat
rs1441893045	T	C	T	C	0.265	-0.0260278	0.5	0.100492	0.719937	0.0725932	0.035	7.17e-13	0.0103621	57.3265
Carotene
SNP	effect_allele.exposure	other_allele.exposure	effect_allele.outcome	other_allele.outcome	beta.exposure	beta.outcome	eaf.exposure	eaf.outcome	pval.outcome	se.outcome	se.exposure	pval.exposure	R2	Fstat
rs10846742	A	G	A	G	-0.143552	0.00604838	0.832123	0.322412	0.892832	0.0448955	0.0208154	5.33265e-12	6.84629e-05	47.5608
rs9708919	T	C	T	C	0.246529	0.0691674	0.480938	0.138746	0.258149	0.0611681	0.0153225	3.02833e-58	0.000372521	258.867
Folate
SNP	effect_allele.exposure	other_allele.exposure	effect_allele.outcome	other_allele.outcome	beta.exposure	beta.outcome	eaf.exposure	eaf.outcome	pval.outcome	se.outcome	se.exposure	pval.exposure	R2	Fstat
rs652197	C	T	C	T	0.069	0.0159705	0.179	0.105129	0.823426	0.0715717	0.01109	2.5e-10	0.00178025	38.7111

## Sheet: Sup Table S9
Supplementary Table S9 : Power analysis for the Two-Sample MR Analysis
https://shiny.cnsgenomics.com/mRnd/
Outcome: Chiou, J (T1D)
MR Power	K (cases/sample size)	R2	absolute detected effect (OR)	OR for power at 0.8
Vitamin C
0.98	18 942/520 580	0.0299363	1.17096	1.12
Vitamin D
0.75	18 942/520 580	0.0350747	1.10497	1.11
Retinol (vitamin A)
0.06	18 942/520 580	0.000174929	1.17371	2.6
Vitamin K (1st model)
0.83	18 942/520 580	0.0602254	1.08814	1.085
Vitamin K (2nd model)
0.66	18 942/520 580	0.0546871	1.07181	1.085
Vitamin K (3rd model)
0.31	18 942/520 580	0.043938	1.05152	1.1
Vitamin B12
1	18 942/520 580	0.0466245	1.226	1.097
Vitamin B6
0.05	18 942/520 580	0.009	1.01	1.231
Alpha-tocopherol (vitamin E)
1	18 942/520 580	0.00423	3.84615	1.325
Gamma and beta-tocopherol (vitamin E)
0.65	18 942/520 580	0.0290516	1.103	1.125
Magnesium
0.62	18 942/520 580	0.0506543	1.07527	1.094
Potassium
0.66	18 942/520 580	0.0295284	1.07875	1.093
Iron
0.16	18 942/520 580	0.0267928	1.04384	1.128
Zinc
0.94	18 942/520 580	0.0826444	1.09039	1.073
Copper
0.6	18 942/520 580	0.0796886	1.0582	1.075
Selenium
0.07	18 942/520 580	0.0103621	1.029	1.21
Carotene
0.05	18 942/520 580	0.000440984	1.03199	2.01
Folate
0.97	18 942/520 580	0.00542733	1.39665	1.29
Outcome: Verma, A (T1D)
Multi-ancestry
MR Power	K (cases/sample size)	R2	absolute detected effect (OR)	OR for power at 0.8
Vitamin C
0.09	25 717/609 028	0.0292848	1.022	1.107
Vitamin D
0.12	25 717/609 028	0.0354722	1.027	1.098
Retinol (vitamin A)
0.06	25 717/609 028	0.000115571	1.1919	2.75
Vitamin K (1st model)
0.16	25 717/609 028	0.0602254	1.026	1.075
Vitamin K (2nd model)
0.06	25 717/609 028	0.0541286	1.009	1.08
Vitamin K (3rd model)
0.06	25 717/609 028	0.0432923	1.007	1.08
Vitamin B12
0.25	25 717/609 028	0.0466245	1.039	1.085
Vitamin B6
0.05	25 717/609 028	0.00899981	1.003	1.195
Alpha-tocopherol (vitamin E)
0.87	25 717/609 028	0.00423168	1.314	1.285
Gamma and beta-tocopherol (vitamin E)
0.91	25 717/609 028	0.0290516	1.1274	1.11
Magnesium
1	25 717/609 028	0.0506543	1.18483	1.083
Potassium
1	25 717/609 028	0.0361415	1.495	1.098
Iron
0.7	25 717/609 028	0.027648	1.098	1.11
Zinc
0.08	25 717/609 028	0.0826444	1.011	1.065
Copper
0.05	25 717/609 028	0.0796886	1.002	1.065
Selenium
0.06	25 717/609 028	0.0103621	1.01523	1.18
Carotene
0.05	25 717/609 028	0.000440984	1.03306	1.9
Folate
0.25	25 717/609 028	0.00542733	1.11483	1.25
Outcome: Verma, A (T1D)
Hispanic or Latin American
MR Power	K (cases/sample size)	R2	absolute detected effect (OR)	OR for power at 0.8
Vitamin C
0.05	2295/57429	0.0292848	1.01215	1.35
Vitamin D
0.12	2295/57429	0.0354722	1.08814	1.32
Retinol (vitamin A)
0.05	2295/57429	0.000115571	1.178	5.43
Vitamin K (1st model)
0.07	2295/57429	0.0602254	1.034	1.25
Vitamin K (2nd model)
0.05	2295/57429	0.0541286	1.014	1.26
Vitamin K (3rd model)
0.05	2295/57429	0.0432923	1.014	1.29
Vitamin B12
0.05	2295/57429	0.0466245	1.02249	1.28
Vitamin B6
0.05	2295/57429	0.00899981	1.00402	1.64
Alpha-tocopherol (vitamin E)
0.06	2295/57429	0.00423	1.10375	1.94
Gamma and beta-tocopherol (vitamin E)
0.22	2295/57429	0.0290516	1.14811	1.35
Magnesium
0.05	2295/57429	0.0546764	1.00604	1.26
Potassium
0.33	2295/57429	0.0361415	1.171	1.32
Iron
0.06	2295/57429	0.027648	1.044	1.36
Zinc
0.05	2295/57429	0.0826444	1.0142	1.21
Copper
0.05	2295/57429	0.0796886	1.004	1.21
Selenium
0.05	2295/57429	0.0103621	1.002	1.595
Carotene
0.05	2295/57429	0.000440984	1.0185	3.8
Folate
0.05	2295/57429	0.00542733	1.0222	1.83
Outcome: Verma, A (T1D)
African American or Afro-Caribbean
MR Power	K (cases/sample size)	R2	absolute detected effect (OR)	OR for power at 0.8
Vitamin C
0.05	6451/115861	0.0292848	1.007	1.21
Vitamin D
0.05	6451/115861	0.0354722	1.004	1.19
Retinol (vitamin A)
0.05	6451/115861	0.000115571	1.149	4.15
Vitamin K (1st model)
0.05	6451/115861	0.0602254	1.00604	1.15
Vitamin K (2nd model)
0.05	6451/115861	0.0672703	1.00301	1.14
Vitamin K (3rd model)
0.05	6451/115861	0.0432923	1.00402	1.18
Vitamin B12
0.08	6451/115861	0.0466245	1.028	1.17
Vitamin B6
0.05	6451/115861	0.00899981	1.00908	1.39
Alpha-tocopherol (vitamin E)
0.05	6451/115861	0.00423168	1.027	1.56
Gamma and beta-tocopherol (vitamin E)
0.26	6451/115861	0.0290516	1.1	1.22
Magnesium
0.05	6451/115861	0.0503601	1	1.16
Potassium
0.24	6451/115861	0.0361415	1.086	1.19
Iron
0.05	6451/115861	0.027648	1.00301	1.22
Zinc
0.05	6451/115861	0.0826444	1.003	1.125
Copper
0.05	6451/115861	0.0796886	1.00301	1.13
Selenium
0.06	6451/115861	0.0103621	1.03842	1.36
Carotene
0.05	6451/115861	0.000440984	1	2.78
Folate
0.06	6451/115861	0.00542733	1.05374	1.5
Outcome: Saukae, S (T1D)
East asian
MR Power	K (cases/sample size)	R2	absolute detected effect (OR)	OR for power at 0.8
Vitamin C
0.21	1219/133251	0.0216177	1.45349	2.1
Vitamin D
1	1219/133251	0.0322202	3.318	1.46
Retinol (vitamin A)
0.08	1219/133251	0.000121122	2.387	7.5
Vitamin K (1st model)
0.64	1219/133251	0.0471657	1.3089	1.38
Vitamin K (2nd model)
0.1	1219/133251	0.0546871	1.0846	1.36
Vitamin K (3rd model)
0.09	1219/133251	0.043938	1.07759	1.39
Vitamin B12
0.27	1219/133251	0.0266173	1.24069	1.5
Vitamin B6
0.05	1219/133251	0.00899981	1.01317	1.85
Alpha-tocopherol (vitamin E)
1	1219/133251	0.00423168	6.21118	2.25
Gamma and beta-tocopherol (vitamin E)
1	1219/133251	0.0290516	1.86	1.48
Magnesium
0.06	1219/133251	0.0332382	1.05042	1.45
Potassium
1	1219/133251	0.0148823	2.214	1.66
Iron
0.19	1219/133251	0.0156211	1.253	1.67
Zinc
0.09	1219/133251	0.0826444	1.061	1.28
Copper
0.05	1219/133251	0.0651827	1.008	1.32
Selenium
0.07	1219/133251	0.0103621	1.10375	1.8
Carotene
0.05	1219/133251	0.000440984	1.169	4.8
Folate
0.07	1219/133251	0.00178025	1.26	2.9
OR represents the absolute effect IVW ORs of the MR analyses

## Sheet: Sup Table S10
Supplementary table 10: SNP-Trait Associations in Potassium GWAS
SNP	n_associations	Reported_traits
rs10086982	2	Telomere length (principal component 2); Telomere length (principal component 1)
rs10265221	46	Estimated glomerular filtration rate in non-diabetics; Hemoglobin; Calculus of kidney (PheCode 594.1); potassium (mean, inv-norm transformed); CHGB protein levels; Creatinine levels (UKB data field 23478); Serum urate levels; potassium (minimum, inv-norm transformed); Gout; Bicarbonate (maximum, inv-norm transformed); Creatinine levels; Estimated glomerular filtration rate; AMBP protein levels; C…
rs10279895	2	Diastolic blood pressure; Hypertension
rs10502917	2	potassium (mean, inv-norm transformed); diastolic blood pressure (DBP, maximum, inv-normal transformed)
rs10748853	1	potassium (mean, inv-norm transformed)
rs1076485	14	Educational attainment (MTAG); potassium (mean, inv-norm transformed); Red blood cell count; Systolic blood pressure; Diastolic blood pressure; Triglyceride levels; Triacylglycerol (54:5) levels; Diastolic blood pressure (BMI adjusted); Mean arterial pressure (BMI adjusted); Systolic blood pressure (MTAG); Triacylglycerol (54:6) levels; Total cholesterol levels; Triacylglycerol (56:4) levels; Pul…
*rs10811662	17	Triglyceride levels; Type 2 diabetes; Random glucose levels; Diabetes / "Sugar"; Type 2 diabetes with neurological manifestations (PheCode 250.24); Sex hormone-binding globulin levels adjusted for BMI; Nonalcoholic fatty liver disease (imputed); Gestational diabetes mellitus; Polyneuropathy in diabetes (PheCode 250.6); Fasting blood glucose; Sex hormone-binding globulin levels; Hemoglobin A1c lev…
rs11124938	2	potassium (mean, inv-norm transformed); potassium (minimum, inv-norm transformed)
rs111972532	3	potassium (mean, inv-norm transformed); potassium (minimum, inv-norm transformed); potassium (maximum, inv-norm transformed)
rs11217192	3	Fibrosis-4 index in high alcohol intake; Aspartate aminotransferase platelet ratio index in high alcohol intake; C-reactive protein levels
rs11245343	2	potassium (mean, inv-norm transformed); potassium (maximum, inv-norm transformed)
rs11264363	1	potassium (mean, inv-norm transformed)
rs115478735	246	Total lipids in IDL (UKB data field 23524); Triglycerides to total lipids in large LDL percentage (UKB data field 23618); neutrophil (absolute count, mean, inv-norm transformed); Disorders of lipid metabolism (PheCode 272); High cholesterol; Deep vein thrombosis [DVT] (PheCode 452.2); Free cholesterol levels in LDL; Angiotensin-converting enzyme levels; Total cholesterol levels (UKB data field 23…
rs11564024	1	Immune reponse to smallpox (secreted IL-1beta)
rs11564194	1	potassium (mean, inv-norm transformed)
rs11743019	2	potassium (mean, inv-norm transformed); potassium (maximum, inv-norm transformed)
rs11822294	1	Serum urate levels
rs1214759	15	Neoplasm of uncertain behavior of skin (PheCode 173); Hypertension (PheCode 401); POMC protein levels; Total testosterone levels; Free testosterone levels; TAFA5 protein levels; Idiopathic pulmonary fibrosis; Bioavailable testosterone levels; Systolic blood pressure x alcohol consumption interaction (2df test); MSLN protein levels; Free androgen index; Essential hypertension (PheCode 401.1); Medi…
rs12378991	4	potassium (mean, inv-norm transformed); Calcium levels; Kidney stone disease; Calcium levels (UKB data field 30680)
rs12509595	41	Glomerular filtration rate; Red blood cell count; Pulse pressure (BMI adjusted); potassium (mean, inv-norm transformed); Mean arterial pressure x alcohol consumption interaction (2df test); Pulse pressure; Chronic kidney disease; Takes medication for high blood pressure?; potassium (minimum, inv-norm transformed); Systolic blood pressure (BMI adjusted); Diastolic blood pressure; Bicarbonate (maxi…
rs12549572	1	potassium (mean, inv-norm transformed)
rs1273886	6	potassium (mean, inv-norm transformed); Systolic blood pressure (standard GWA); Systolic blood pressure (weighted GWA); Height; Peptic ulcer disease; Mean corpuscular hemoglobin concentration
rs1275979	4	potassium (mean, inv-norm transformed); Hypertension; Low density lipoprotein cholesterol levels; potassium (maximum, inv-norm transformed)
rs12803281	2	potassium (mean, inv-norm transformed); Red blood cell count
rs12940197	2	potassium (mean, inv-norm transformed); Estimated glomerular filtration rate
rs12959198	1	potassium (mean, inv-norm transformed)
rs12975656	3	potassium (mean, inv-norm transformed); potassium (minimum, inv-norm transformed); Severe COVID-19 infection
rs13042148	6	Sex hormone-binding globulin levels adjusted for BMI; Sex hormone-binding globulin levels; Diastolic blood pressure (MTAG); Diastolic blood pressure; triglyceride (mean, inv-norm transformed); Sex hormone-binding globulin levels in postmenopausal women
rs13072118	1	Medication use for hypertension (number of purchases)
rs13333693	2	potassium (mean, inv-norm transformed); potassium (maximum, inv-norm transformed)
rs1427298	8	Educational attainment (MTAG); potassium (mean, inv-norm transformed); potassium (minimum, inv-norm transformed); Educational attainment; CAMSIS occupational score (MTAG); ISEI occupational score (MTAG); Educational attainment (years of education); SIOPS occupational score (MTAG)
rs1502282	1	Systolic blood pressure (standard GWA)
rs150589717	8	systolic blood pressure (SBP, maximum, inv-normal transformed); diastolic blood pressure (DBP, mean, inv-normal transformed); systolic blood pressure (SBP, mean, inv-normal transformed); potassium (minimum, inv-norm transformed); Hypertension (PheCode 401); Essential hypertension (PheCode 401.1); potassium (mean, inv-norm transformed); diastolic blood pressure (DBP, maximum, inv-normal transforme…
rs1529897	3	FEV1; FVC; Body mass index
rs1551287	2	potassium (mean, inv-norm transformed); potassium (maximum, inv-norm transformed)
rs1574817	1	potassium (mean, inv-norm transformed)
rs1609829	9	Alkaline phosphatase (UKB data field 30610); Body size (confirmatory factor analysis Factor 21); monocyte (absolute count, maximum, inv-norm transformed); Heel bone mineral density; Serum alkaline phosphatase levels; White blood cell count; platelet count (maximum, inv-norm transformed); Platelet count; monocyte (absolute count, mean, inv-norm transformed)
rs164746	3	potassium (mean, inv-norm transformed); Plasma homocysteine levels; Creatinine levels (UKB data field 30700)
rs17038648	3	potassium (mean, inv-norm transformed); potassium (minimum, inv-norm transformed); Hypopotassemia (PheCode 276.14)
rs1757225	2	potassium (mean, inv-norm transformed); potassium (minimum, inv-norm transformed)
rs191079	1	Indolepropionate levels
rs1979845	1	potassium (mean, inv-norm transformed)
rs1984669	2	potassium (mean, inv-norm transformed); diastolic blood pressure (DBP, mean, inv-normal transformed)
rs1989061	1	potassium (mean, inv-norm transformed)
rs1997596	2	potassium (maximum, inv-norm transformed); height (mean, inv-normal transformed)
rs210139	2	potassium (mean, inv-norm transformed); Platelet count
rs2168785	2	potassium (mean, inv-norm transformed); Serum creatinine levels
rs2255390	3	potassium (mean, inv-norm transformed); potassium (minimum, inv-norm transformed); potassium (maximum, inv-norm transformed)
rs2327429	15	Coronary artery disease; Angina pectoris; Systolic blood pressure; Stable angina pectoris; Diastolic blood pressure; heart rate (HR, mean, inv-normal transformed); Bicarbonate (mean, inv-norm transformed); Systolic blood pressure (MTAG); Medication use (beta blocking agents); potassium (maximum, inv-norm transformed); Medication use (agents acting on the renin-angiotensin system); Essential hyper…
rs2340534	1	potassium (mean, inv-norm transformed)
rs2497318	12	Eosinophil counts; eosinophil (absolute count, maximum, inv-norm transformed); potassium (mean, inv-norm transformed); potassium (minimum, inv-norm transformed); Medication use (adrenergics, inhalants); Chronic inflammatory diseases (ankylosing spondylitis, Crohn's disease, psoriasis, primary sclerosing cholangitis, ulcerative colitis) (pleiotropy); eosinophil (absolute count, mean, inv-norm tran…
rs2569882	5	Diastolic blood pressure (MTAG); Systolic blood pressure; Diastolic blood pressure; Cardiovascular disease; Pulse pressure
rs2823263	2	potassium (mean, inv-norm transformed); potassium (minimum, inv-norm transformed)
rs28430881	1	potassium (mean, inv-norm transformed)
rs28558845	5	potassium (mean, inv-norm transformed); Diastolic blood pressure; Medication use (calcium channel blockers); Systolic blood pressure; Pulse pressure
rs3176466	7	potassium (mean, inv-norm transformed); potassium (minimum, inv-norm transformed); Type 2 diabetes; Type 2 diabetes (PheCode 250.2); potassium (maximum, inv-norm transformed); Height; Hip circumference adjusted for BMI
rs34070447	9	potassium (mean, inv-norm transformed); potassium (minimum, inv-norm transformed); systolic blood pressure (SBP, mean, inv-normal transformed); systolic blood pressure (SBP, maximum, inv-normal transformed); Systolic blood pressure; High blood pressure / hypertension; Diastolic blood pressure; diastolic blood pressure (DBP, mean, inv-normal transformed); diastolic blood pressure (DBP, maximum, in…
rs35444	26	Blood pressure; Systolic blood pressure; Mean arterial pressure; Diastolic blood pressure; Hypertension (PheCode 401); potassium (mean, inv-norm transformed); sodium (maximum, inv-norm transformed); potassium (minimum, inv-norm transformed); systolic blood pressure (SBP, mean, inv-normal transformed); systolic blood pressure (SBP, maximum, inv-normal transformed); Heart failure; Hypertension; Hig…
rs35619990	1	potassium (mean, inv-norm transformed)
rs3790604	17	Mean arterial pressure; Diastolic blood pressure; potassium (mean, inv-norm transformed); sodium (maximum, inv-norm transformed); potassium (minimum, inv-norm transformed); Heart failure; Systolic blood pressure; Hypertension; Pulse pressure; Medication use (calcium channel blockers); systolic blood pressure (SBP, mean, inv-normal transformed); Hypertension (confirmatory factor analysis Factor 12…
rs3802177	17	Type 2 diabetes; Fasting plasma glucose; Hemoglobin A1c (HbA1c, minimum, inv-norm transformed); Diabetes mellitus (PheCode 250); Medication use (drugs used in diabetes); Fasting blood glucose; Fasting glucose; Type ii diabetes; Hemoglobin A1c levels; Hemoglobin A1c (HbA1c, maximum, inv-norm transformed); Type 2 diabetes (PheCode 250.2); Hemoglobin A1c (HbA1c, mean, inv-norm transformed); Alanine …
rs3848132	7	potassium (mean, inv-norm transformed); Urate levels; potassium (minimum, inv-norm transformed); magnesium (Mg, maximum, inv-norm transformed); magnesium (Mg, minimum, inv-norm transformed); Hip circumference adjusted for BMI; magnesium (Mg, mean, inv-norm transformed)
rs4461961	1	potassium (mean, inv-norm transformed)
rs4737371	2	potassium (mean, inv-norm transformed); potassium (minimum, inv-norm transformed)
rs4766578	91	Vitiligo; Cholesterol to total lipids ratio in medium LDL; Total lipid levels in small LDL; Total free cholesterol levels (UKB data field 23419); Medium fluorescent percentage of reticulocytes; SLAMF1 protein levels; Phospholipid levels in LDL; Free cholesterol to total lipids ratio in small HDL; Free cholesterol levels in LDL; Total cholesterol levels (UKB data field 23400); Current medication u…
rs4809849	1	Medication use (diuretics)
rs4846476	2	Central corneal thickness; Free androgen index
rs4848713	1	Chloride levels
rs4867732	1	Body mass index
rs4936409	2	potassium (mean, inv-norm transformed); potassium (maximum, inv-norm transformed)
rs56218647	1	Gut microbiome abundance (class Clostridium sensu stricto sp. (at 3 months) x Vaginal Birth interaction
rs56376587	31	Estimated glomerular filtration rate in non-diabetics; Estimated glomerular filtration rate (creatinine, cystatin c); Estimated glomerular filtration rate (cystatin c); creatinine (mean, inv-norm transformed); potassium (mean, inv-norm transformed); Urea levels (UKB data field 30670); Lymphocyte count; estimated glomerular filtration rate (eGFR, minimum, inv-norm transformed); potassium (minimum,…
rs569550	27	Diastolic blood pressure; Mean arterial pressure; Hypertension (PheCode 401); potassium (mean, inv-norm transformed); Takes medication for high blood pressure?; potassium (minimum, inv-norm transformed); Medication use (diuretics); Systolic blood pressure (BMI adjusted); Diastolic blood pressure (MTAG); diastolic blood pressure (DBP, maximum, inv-normal transformed); systolic blood pressure (SBP,…
rs57484993	1	potassium (mean, inv-norm transformed)
rs6031431	16	Mean arterial pressure; Pulse pressure; Diastolic blood pressure; potassium (mean, inv-norm transformed); potassium (minimum, inv-norm transformed); Systolic blood pressure (long-term average); Diastolic blood pressure (MTAG); systolic blood pressure (SBP, maximum, inv-normal transformed); Systolic blood pressure; Medication use (calcium channel blockers); Hypertension; systolic blood pressure (S…
rs60772526	16	Hypertension (PheCode 401); potassium (mean, inv-norm transformed); sodium (maximum, inv-norm transformed); potassium (minimum, inv-norm transformed); Mean arterial pressure; systolic blood pressure (SBP, mean, inv-normal transformed); systolic blood pressure (SBP, maximum, inv-normal transformed); Systolic blood pressure; diastolic blood pressure (DBP, mean, inv-normal transformed); Hypopotassem…
rs6108787	16	Mean arterial pressure x alcohol consumption interaction (2df test); Systolic blood pressure; Medication use (diuretics); Systolic blood pressure (BMI adjusted); Diastolic blood pressure; Diastolic blood pressure (UKB data field 4079); Mean arterial pressure x alcohol consumption (light vs heavy) interaction (2df test); Systolic blood pressure (BMI unadjusted); Medication use (beta blocking agent…
rs61169316	2	potassium (mean, inv-norm transformed); Takes medication for high blood pressure?
rs61897793	90	Fatty acid(20:4)_[M-H]1- levels; Phosphatidylcholine_42:4_[M+OAc]1- levels; Phosphatidylcholine_38:3_[M+H]1+/Phosphatidylethanolamine_41:3_[M+H]1+/Phosphatidate_43:4_[M+NH4]1+ levels; Neutrophils and lymphocytes in blood (confirmatory factor analysis Factor 35); Phosphatidylcholine_44:5_[M+OAc]1- levels; Phosphatidylcholine-O_38:5_[M+H]1+/Phosphatidylcholine-P_38:4_[M+H]1+ levels; Phosphatidylcho…
rs62193645	2	potassium (mean, inv-norm transformed); potassium (minimum, inv-norm transformed)
rs62330329	1	Estimated glomerular filtration rate in non-diabetics
rs62374068	7	chloride (mean, inv-norm transformed); potassium (mean, inv-norm transformed); chloride (maximum, inv-norm transformed); potassium (minimum, inv-norm transformed); mean corpuscular hemoglobin concentration (MCHC, mean, inv-norm transformed); chloride (minimum, inv-norm transformed); potassium (maximum, inv-norm transformed)
rs62435145	45	Red blood cell count; estimated glomerular filtration rate (eGFR, minimum, inv-norm transformed); Red blood cell erythrocyte count (UKB data field 30010); Hemoglobin; Estimated glomerular filtration rate (creatinine, cystatin c); Estimated glomerular filtration rate (cystatin c); creatinine (mean, inv-norm transformed); potassium (mean, inv-norm transformed); red blood cell count (RBC, minimum, i…
rs66482211	1	potassium (mean, inv-norm transformed)
rs66561220	11	potassium (mean, inv-norm transformed); Lymphocyte count; lymphocyte (fraction, mean, inv-norm transformed); Height; systolic blood pressure (SBP, mean, inv-normal transformed); White blood cell count; Systolic blood pressure (BMI unadjusted); neutrophil (fraction, minimum, inv-norm transformed); potassium (maximum, inv-norm transformed); lymphocyte (fraction, maximum, inv-norm transformed); neut…
rs6697367	3	potassium (mean, inv-norm transformed); Putamen iron levels (R2* MRI); potassium (maximum, inv-norm transformed)
rs6716091	1	potassium (mean, inv-norm transformed)
rs6755070	4	potassium (mean, inv-norm transformed); Whole body fat free mass (UKB data field 23101); Hip circumference adjusted for BMI; Appendicular lean mass
rs6794202	4	potassium (mean, inv-norm transformed); Takes medication for Diabetes/sugar?; potassium (maximum, inv-norm transformed); Low myopia vs hyperopia
rs690054	3	potassium (mean, inv-norm transformed); potassium (minimum, inv-norm transformed); Retinal venular width
rs6961048	2	Mean arterial pressure x alcohol consumption interaction (2df test); Medication use (diuretics)
rs697976	2	Cysteine-rich protein 2 levels; HSPB6 protein levels
rs7038668	2	potassium (mean, inv-norm transformed); heart rate (HR, minimum, inv-normal transformed)
rs71537958	1	potassium (mean, inv-norm transformed)
rs716877	6	potassium (mean, inv-norm transformed); Urea levels (UKB data field 30670); potassium (minimum, inv-norm transformed); Glomerular filtration rate (creatinine); potassium (maximum, inv-norm transformed); Creatinine levels
rs7187932	1	potassium (mean, inv-norm transformed)
rs7218857	1	potassium (mean, inv-norm transformed)
rs75248620	5	potassium (mean, inv-norm transformed); Diastolic blood pressure; Estimated glomerular filtration rate (creatinine); Systolic blood pressure; Estimated glomerular filtration rate
rs75741381	4	Educational attainment; 25-hydroxyvitamin D levels (skin colour stratified); Serum 25-Hydroxyvitamin D levels; Serum 25-Hydroxyvitamin D levels (conditioned on BMI)
rs761356	3	potassium (mean, inv-norm transformed); potassium (minimum, inv-norm transformed); Pulse pressure
rs76987554	7	Blood pressure traits (multi-trait analysis); Systolic blood pressure; Diastolic blood pressure; Systolic blood pressure x smoking status (ever vs never) interaction (2df test); Systolic blood pressure x smoking status (current vs non-current) interaction (2df test); Pulse pressure; Systolic blood pressure x alcohol consumption interaction (2df test)
rs7726795	1	Hypopotassemia (PheCode 276.14)
rs78132593	9	Estimated glomerular filtration rate in non-diabetics; Hemoglobin A1c (HbA1c, minimum, inv-norm transformed); Caudate iron levels (quantitative susceptibility mapping); estimated glomerular filtration rate (eGFR, mean, inv-norm transformed); High light scatter reticulocyte count; Serum creatinine levels; Other non-epithelial cancer of skin (PheCode 172.2); creatinine (minimum, inv-norm transforme…
rs7836572	2	potassium (mean, inv-norm transformed); potassium (minimum, inv-norm transformed)
rs78716205	2	potassium (mean, inv-norm transformed); PSPN protein levels
rs7903146	176	Type 2 diabetes; Glycated hemoglobin levels; Metabolic syndrome; Fasting blood insulin (BMI interaction); Fasting blood glucose (BMI interaction); Proinsulin levels; Body mass index; Random glucose levels; Screening for other diseases and disorders (PheCode 1010.3); High cholesterol; sodium (minimum, inv-norm transformed); chloride (mean, inv-norm transformed); Acquired absence of limb (PheCode 1…
rs79392591	1	potassium (mean, inv-norm transformed)
rs80176668	6	potassium (mean, inv-norm transformed); potassium (minimum, inv-norm transformed); systolic blood pressure (SBP, maximum, inv-normal transformed); systolic blood pressure (SBP, mean, inv-normal transformed); Hypopotassemia (PheCode 276.14); diastolic blood pressure (DBP, maximum, inv-normal transformed)
rs8125560	5	High light scatter reticulocyte percentage (UKB data field 30290); High light scatter reticulocyte count; Reticulocyte percentage (UKB data field 30240); Estimated glomerular filtration rate based on creatinine and cystatin C in bottom 99% of individuals by creatinine levels; High light scatter reticulocyte count (UKB data field 30300)
rs820429	3	potassium (mean, inv-norm transformed); diastolic blood pressure (DBP, mean, inv-normal transformed); potassium (maximum, inv-norm transformed)
rs880315	56	Blood pressure; Systolic blood pressure; Hypertension; Diastolic blood pressure; Mean arterial pressure; Takes medication for high blood pressure?; Triglyceride levels; Pulse pressure (BMI adjusted); Hypertension (PheCode 401); potassium (mean, inv-norm transformed); sodium (maximum, inv-norm transformed); Pulse pressure; Low-density lipoprotein levels (MTAG); Ischemic stroke (small-vessel); Isch…
rs923000	2	potassium (mean, inv-norm transformed); potassium (minimum, inv-norm transformed)
rs9603367	3	potassium (mean, inv-norm transformed); diastolic blood pressure (DBP, mean, inv-normal transformed); potassium (maximum, inv-norm transformed)
rs963837	43	Renal function-related traits (sCR); Renal function-related traits (eGRFcrea); Glomerular filtration rate; Red blood cell count; Chronic kidney disease; Estimated glomerular filtration rate in non-diabetics; Hemoglobin; creatinine (mean, inv-norm transformed); potassium (mean, inv-norm transformed); Urea levels (UKB data field 30670); Urate levels; Urea levels; Hemoglobin concentration; Serum ura…
rs9821489	7	Hypertension (PheCode 401); potassium (mean, inv-norm transformed); potassium (minimum, inv-norm transformed); systolic blood pressure (SBP, maximum, inv-normal transformed); Diastolic blood pressure; Essential hypertension (PheCode 401.1); diastolic blood pressure (DBP, maximum, inv-normal transformed)
rs9822474	4	potassium (mean, inv-norm transformed); Blood urea nitrogen (BUN, mean, inv-norm transformed); Blood urea nitrogen (BUN, maximum, inv-norm transformed); Blood urea nitrogen (BUN, minimum, inv-norm transformed)
rs9844949	1	Total cholesterol levels
